# Supplementary material for: Delphi study to derive expert consensus on a set of criteria to evaluate discharge readiness for adult ICU patients to be discharged to a general ward—European perspective
Source: BMC Health Serv Res. 2022 Jun 13;22:773. doi: 10.1186/s12913-022-08160-6 (PMC9190161; doi:10.1186/s12913-022-08160-6)
Supplement: Supplementary file 4 — Additional file 4. [file 12913_2022_8160_MOESM4_ESM.xlsx]

## Sheet: Table of content
Supplementary results tables for "Delphi study to derive expert consensus on a set of criteria to evaluate discharge readiness for adult ICU patients to be discharged to a general ward - European perspective"
	Initianl proposal (including criteria proposal from the previously performed systematic literature review)
	Tab. S3) Results round 1
	Tab. S4) Results round 2
	Tab. S5) Results round 3
	Tab. S6) Results round 4
	Tab. S7) Phrasing comparison round 4 and 5
	Tab. S8) Results round 5
	Tab. S9) Phrasing comparison round 5 and final list
	Tab. S10) Final ICU discharge criteria list

## Sheet: Initial proposal
	Initial proposal
	Criterion
No.	Respiratory system
1	Airway patent
2	FiO2
3	Blood oxygenation
4	Respiratory rate
	Cardiovascular system
5	Systolic blood pressure
6	Mean arterial pressure
7	Heart rate
8	Hypervolemia / hypovolemia
9	Hemoglobin value stable
	Pain
10	Pain assessment via a pain scale (if relevant, please recommend a scale in the comment field)
11	Pain therapy sufficient and feasible at next lower level of care?
	Central nervous system
12	Hyperkinetic / hypokinetic delirium
13	Glasgow Coma Scale
14	Richmond Agitation Sedation Scale (RASS)
15	Confusion Assessment Method in Intensive Care (CAM-ICU)
16	Intensive Care Delirium Screening Checklist (ICDSC)
17	Need for fixation due to risk potential of self or others endangerment
	Temperature
18	Temperature
	Gastrointestinal passage
19	Gastrointestinal passage blocked and requires therapy or not blocked
	Fluid loss, drainages, wound management
20	Large fluid losses via drainage
	Patient diagnosis and prognosis
21	Chronic health and physiological reserve
22	Frailty
23	Sabadell score
24	Patient's preference is to stop intensive care therapy and to leave the ICU
25	Therapeutic susceptibility: Patient doesn't benefit from ICU care anymore, and negative effects may outweigh
	Patient-related nursing workload - Please rate each of the below scores on ability and usability to determine discharge readiness, irrespective of if the score is used in your institution or not:
26	Nursing activities score (NAS)
27	Simplified Therapeutic Intervention Scoring System (TISS28)
28	Stability and workload index for transfer score (SWIFT)
29	Patient Acuity and Complexity Score (PACS)
30	Other score, please name it in the comment field!
	Discharge criteria related to institution policy, current capacity, workload, acuity level, staff and technical capabilities at the receiving unit
31	Patient no longer meets ICU admission criteria and meets admission criteria for a lower level of care
32	Possibility to discharge the patient at higher risk for mortality and readmission to a step-down unit or long-term acute care facility.
33	If discharges at night or weekend can't be avoided, are measures available to protect patient safety?
34	Wound dressing manageable at next lower level of care
35	Renal replacement therapy possible outside ICU?
36	If further respiratory support is needed, feasible at next lower level of care?
37	If patient needs continuous insulin or glucose infusion, feasible at next lower level of care?
38	If patient is dependent on intravenous antibiotics, feasible at next lower level of care?
39	ICU outreach services in place
40	Availability and use of alternative care pathways e.g. palliative care

## Sheet: S3_Results round 1
	Criteria	initial proposal / added by panelist	votes for removal	Summary of panelists comments and changes made by investigators
No.	Respiratory system								initial proposal
1	Is the airway patent?	initial proposal							added by panelist
2	Is the cough good and effective?	added by panelist
3	Respiratory rate	initial proposal
4	FiO2	initial proposal	1
5	If the patient is receiving O2 on a nasal prong or face mask, O2 l / min. target.	initial proposal
6	PaO2 / FiO2	added by panelist		Would the Horowitz index be an alternative to FiO2 or an additional aspect?
7	Blood oxygenation	initial proposal
8	If further respiratory support is needed, feasible at the receiving unit?	initial proposal
9	If the patient is in need for tracheal suctioning, could this be managed at the receiving unit?	added by panelist
10	If the patient is in need for long-term tracheostomy, could adequate care be provided at the receiving unit?	added by panelist
	Cardiovascular system
11	Systolic blood pressure	initial proposal	1
12	Diastolic arterial blood pressure	added by panelist
13	Mean arterial pressure	initial proposal
14	Heart rate	initial proposal
15	Cardiac rhythm	added by panelist		Panelist proposed "stable sinus rythm, artrial fibrillation", investigators rephrase criteria to "cardiac rhythm"
16	Signs of angina pectoris	added by panelist		Panelist proposed "Patient with coronary chest pain suggestive of ischemia" --> investagators rephrased criteria to "Signs of angina pectoris"
17	Hypervolemia / hypovolemia	initial proposal	4
18	Hemoglobin value stable	initial proposal
19	Active bleeding or risk of bleeding	added by panelist
20	If the patient carries a percutaneous transient pacemaker, could that be handled at the receiving unit?	added by panelist		Panelist proposed "pacemaker, percutaneous transient pacemaker carrier" --> investigators rephrased criteria to "If the patient carries a percutaneous transient pacemaker, could that be handled at the receiving unit?"
21	If low-dose vasoactives are in use, is the patient manageable at the receiving unit?	added by panelist
22	If the patient needs continued monitoring at the receiving unit, are required technology / staff capabilities in place?	added by panelist
	Pain
23	Pain assessment via a numeric pain scale or score (e.g. NRS, VAS, VNR: 0-10; CPOT: 0-8; BPS (NI): 2-12)	initial proposal	3	6 participants proposed pain scales: NRS, VAS, VNR, BPS, BPS-NI, CPOT. Most pain scales (except CPOT (0-8) and BPS/(NI)(2-12)), that were proposed, rank pain from 1 - 10.
24	Pain therapy sufficient and feasible at the receiving unit?	initial proposal
	Central nervous system
25	Hyperkinetic / hypokinetic delirium	initial proposal	3
26	Glasgow Coma Scale (GCS)	initial proposal	2
27	Richmond Agitation Sedation Scale (RASS)	initial proposal	1
28	Confusion Assessment Method in Intensive Care (CAM-ICU)	initial proposal	1
29	Intensive Care Delirium Screening Checklist (ICDSC)	initial proposal	3
30	Need for fixation due to potential risk of self or others endangerment	initial proposal		3 participants said, fixation is not used, 2 participants proposed additional criteria regarding additional nursing staff.
31	Could the patient with a need for additional staff (watching the patient, providing mental health support, keeping the patient and other patients secure) be handled at the receiving unit?	added by panelist
32	Is the patient able to call the ward staff for help?	added by panelist
	Temperature
33	Temperature	initial proposal	1
	Gastrointestinal passage
34	Gastrointestinal passage blocked and requires therapy or not blocked	initial proposal
35	Is the swallowing reflex effective?	added by panelist
	Urogenital system
36	Do urine output, electrolyte level, and renal function allow patient discharge?	added by panelist		Participant proposed criterion "Urea, electrolytes and renal function", investigators rephased the question to "Do urine output, electrolyte level, and renal function allow patient discharge?"
37	If required, renal replacement therapy possible outside the ICU?	initial proposal
	Fluid loss, drainages, wound management
38	Could fluid loss or drainage be monitored and handled adequately at the receiving unit?	added by panelist
39	Wound dressing manageable at the receiving unit?	initial proposal	1
	Medication and nutrition
40	If the patient needs continuous IV application (e.g. insulin, glucose, antibiotics, vasopressors, nutrition), is that feasible at the receiving unit?	initial proposal	1	2 participants proposed rephrasing, investigators rephrased critierion to "If the patient needs continuous IV application (e.g. insulin, glucose, antibiotics, vasopressors, nutrition), is that feasible at the receiving unit?" and also included antibiotics which was a separate criterion before
	Patient diagnosis and prognosis
41	SOFA score	added by panelist
42	delta SOFA score	added by panelist		Panelist's comment: SOFA on supposed discharge day, delta-SOFA between supposed discharge day and day before
43	Chronic health and physiological reserve	initial proposal	4	investigators regrouped aspect under criterion 49
44	Frailty measured by Clinical Frailty Scale (CFS)	initial proposal	4	1 participant proposes the use of CFS, therefore investigators added the CFS in the criterion
45	Could the patient's level of frailty be handled at the receiving unit?	added by panelist
46	Sabadell score	initial proposal	2	3 participants say, the score is not used in their institution / not commonly used, investigators regrouped aspect under criterion 49
47	Risk of readmission to the ICU (proposal of an adequate score will be asked for in the next round)	added by panelist		1 participant proposed risk of readmission, 1 participant proposed MEWS, investigators proposed to include criterion and ask for adequate score in next round
48	Patient's preference is to stop intensive care therapy and to leave the ICU	initial proposal	2
49	Therapeutic susceptibility: Patient doesn't benefit from ICU care anymore and negative effects may outweigh	initial proposal
50	Possibility to discharge the patient at higher risk for mortality and readmission to a step-down unit, long-term acute care facility, or palliative care unit.	initial proposal	2	investigators rephrased the question, related it to therapeutic susceptibility and included the question for palliative care capacities
	Patient-related nursing workload
51	Nursing Activities Score (NAS)	initial proposal	1	3 panelists stated score is not commonly used
52	Simplified Therapeutic Intervention Scoring System (TISS28)	initial proposal	2	2 panelists stated it is not used in their institution
53	Stability and workload index for transfer score (SWIFT)	initial proposal	2	3 panelists stated it is not used in their institution
54	Patient Acuity and Complexity Score (PACS)	initial proposal	2	4 panelists stated it is not used in their institution
55	Nine equivalents of nursing manpower use score (NEMS)	added by panelist
56	NANDA-NIC-NOC evaluation framework for nursing interventions classification	added by panelist
57	As an alternative to any score, a defined maximum time period that is met where the patient needs a 1:1 nursing coverage during daytime.	added by panelist		Panelist comment "Instead of NAS/NEMS/TISS28/ SWIFT/PACS, defined maximal time period is met where there is need for 1:1 nursing coverage during daytime" got rephrased by investigators.
	Discharge criteria related to institution policy, current capacity, workload, acuity level, staff and technical capabilities at the receiving unit
58	Patient no longer meets ICU admission criteria and meets admission criteria for a lower level of care.	initial proposal
59	Do current acuity and dependency levels and current workload at the receiving unit allow to admit and take care of this patient?	added by panelist
60	If the patient is immune-compromised or infectious, could the patient be handled and adequately cared for at the receiving unit?	added by panelist		Panelist proposed criterion "Patient immunocompromise or infection" , investigators rephrased the criterion
61	If discharge at night or weekend can't be avoided, are measures available to protect patient safety?	initial proposal	1
62	ICU outreach services in place	initial proposal	1
63	Availability and use of alternative care pathways e.g. palliative care	initial proposal		regrouped in criterion 50

## Sheet: S4_Results round 2
No.	Criteria	Very relevant	Relevant	Cannot judge	Not relevant	Completely irrelevant	"very relevant" + " relevant"	"very relevant" + "relevant"+ "cannot judge"	consensus among nurses with "very relevant" + "relevant"	consensus among clinicians with "very relevant" + "relevant"
	Respiratory system
1	Is the airway patent?	0.96	0.04				1					Approved for final list (>/= 90%)	20
2	Is the cough good and effective?	0.54	0.42		0.04		0.96					Rejected as < 75%	17
3	Respiratory rate	0.62	0.27		0.12		0.89					Round 3 (>/= 75% - 89%)	23
4	FiO2	0.65	0.15	0.08	0.12		0.8
5	If the patient is receiving O2 on a nasal prong or face mask, O2 l/ min target.	0.31	0.38		0.31		0.69	0.69	0.81	0.56
6	PaO2 / FiO2	0.38	0.46	0.04	0.12		0.84
7	Blood oxygenation	0.46	0.46	0.04	0.04		0.92
8	If further respiratory support is needed, feasible at the receiving unit?	0.65	0.27	0.04	0.04		0.92
9	If the patient is in need for tracheal suctioning, could this be managed at the receiving unit?	0.69	0.27	0.04			0.96
10	If the patient is in need for long-term tracheostomy, could adequate care be provided at the receiving unit?	0.62	0.31	0.04	0.04		0.93
	Cardiovascular system
11	Systolic blood pressure	0.35	0.54	0.08	0.04		0.89
12	Diastolic arterial blood pressure	0.23	0.42	0.12	0.23		0.65	0.77	0.91	0.44
13	Mean arterial pressure	0.46	0.42	0.04	0.08		0.88
14	Heart rate	0.5	0.5				1
15	Cardiac rythm	0.46	0.46	0.04	0.04		0.92
16	Signs of angina pectoris	0.46	0.31	0.04	0.15	0.04	0.77
17	Hypervolemia / hypovolemia	0.5	0.35	0.04	0.12		0.85
18	Hemoglobin value stable	0.27	0.62		0.12		0.89
19	Active bleeding or risk of bleeding	0.64	0.32	0.04			0.96
20	If the patient carries a percutaneous transient pacemaker, could that be handled at the receiving unit?	0.54	0.42	0.04			0.96
21	If low-dose vasoactives are in use, is the patient manageable at the receiving unit?	0.62	0.31	0.08			0.93
22	If the patient needs continued monitoring at the receiving unit, are required technology / staff capabilities in place?	0.73	0.15	0.08	0.04		0.88
	Pain
23	Pain assessment via a numeric pain scale or score (e.g. NRS, VAS, VNR: 0-10; CPOT: 0-8; BPS (NI): 2-12)	0.23	0.5	0.04	0.23		0.73	0.77	0.81	0.63
24	Pain therapy sufficient and feasible at the receiving unit?	0.38	0.54	0.04	0.04		0.92
	Central nervous system
25	Hyperkinetic / hypokinetic delirium	0.5	0.31	0.12	0.08		0.81
26	Glasgow Coma Scale (GCS)	0.31	0.54	0.04	0.12		0.85
27	Richmond Agitation Sedation Scale (RASS)	0.31	0.54	0.04	0.12		0.85
28	Confusion Assessment Method in Intensive Care (CAM-ICU)	0.27	0.62	0.08	0.04		0.89
29	Intensive Care Delirium Screening Checklist (ICDSC)	0.19	0.37	0.27	0.15		0.56	0.84	0.55	0.56
30	Need for fixation due to risk potential of self or others endangerment	0.5	0.31	0.04	0.15		0.81
31	Could the patient with a need for additional staff (watching the patient, providing mental health support, keeping the patient and other patients secure) be handled at the receiving unit?	0.54	0.35	0.08	0.04		0.89
32	Is the patient able to call the ward staff for help?	0.46	0.38	0.12	0.04		0.84
	Temperature
33	Temperature	0.22	0.5	0.12	0.12	0.04	0.72	0.85	0.73	0.41
	Gastrointestinal passage
34	Gastrointestinal passage blocked and requires therapy or not blocked	0.15	0.54	0.08	0.19	0.04	0.69	0.77	0.63	0.69
35	Is the swallowing reflex effective?	0.31	0.42	0.08	0.15	0.04	0.73	0.81	0.82	0.63
	Urogenital system
36	Do urine output, electrolyte level, and renal function allow patient discharge?	0.46	0.5			0.04	0.96
37	If required, renal replacement therapy possible outside the ICU?	0.38	0.5	0.08	0.04		0.88
	Fluid loss, drainages, wound management
38	Could fluid loss or drainage be monitored and handled adequately at the receiving unit?	0.35	0.5	0.08	0.08		0.85
39	Would dressing manageable at the receiving unit?	0.15	0.62	0.08	0.15		0.77
	Medication and nutrition
40	If the patient needs continuous IV application (e.g. insulin, glucose, antibiotics, vasopressors, nutrition), is that feasible at the receiving unit?	0.54	0.38	0.08			0.92
	Patient diagnosis and prognosis
41	SOFA score	0.15	0.35	0.15	0.35		0.5	0.65	0.55	0.44
42	delta SOFA score	0.08	0.42	0.23	0.27		0.5	0.73	0.45	0.5
43	Frailty measured by Clinical Frailty Scale (CFS)	0.04	0.46	0.27	0.23		0.5	0.77	0.55	0.44
44	Could the patient's level of frailty be handled at the receiving unit?	0.33	0.46	0.08	0.13		0.79
45	Risk of readmission to the ICU (proposal of an adequate score will be asked for in the next round)	0.46	0.35	0.04	0.15		0.81
46	Patient's preference is to stop intensive care therapy and to leave the ICU	0.65	0.31	0.04			0.96
47	Therapeutic susceptibility: Patient doesn't benefit from ICU care anymore and negative effects may outweigh	0.71	0.25	0.04			0.96
48	Possibility to discharge the patient at higher risk for mortality and readmission to a step-down unit, long-term acute care facility, or palliative care unit.	0.42	0.38	0.15	0.04		0.8
	Patient-related nursing workload
49	Nursing Activities Score (NAS)	0.2	0.24	0.32	0.2	0.04	0.44	0.76	0.45	0.38
50	Simplified Therapeutic Intervention Scoring System (TISS28)	0.12	0.38	0.31	0.19		0.5	0.82	0.36	0.56
51	Stability and workload index for transfer score (SWIFT)	0.04	0.38	0.35	0.19	0.04	0.42	0.77	0.55	0.31
52	Patient Acuity and Complexity Score (PACS)		0.46	0.31	0.19	0.04	0.46	0.77	0.55	0.38
53	Nine equivalents of nursing manpower use score (NEMS)	0.08	0.48	0.24	0.2		0.56	0.8	0.45	0.56
54	NANDA-NIC-NOC evaluation framework for nursing interventions classification	0.08	0.19	0.35	0.31	0.08	0.27	0.62	0.27	0.25
55	Alternative to any score, a defined maximum time period that is met where the patient needs a 1:1 nursing coverage during daytime.	0.46	0.12	0.19	0.23		0.58	0.77	0.73	0.44
	Discharge criteria related to institution policy, current capacity, workload, acuity level, staff and technical capabilities at the receiving unit
56	Patient no longer meets ICU admission criteria and meets admission criteria for a lower level of care.	0.58	0.38	0.04			0.96
57	Do current acuity and dependency levels and current workload at the receiving unit allow to admit and take care of this patient?	0.42	0.54	0.04			0.96
58	If the patient is immune-compromised or infectious, could the patient be handled and adequately cared for at the receiving unit?	0.42	0.5	0.04	0.04		0.92
59	If discharge at night or weekend can't be avoided, are measures available to protect patient safety?	0.54	0.42	0.04			0.96
60	ICU outreach services in place	0.38	0.42	0.04	0.15		0.8

## Sheet: S5_Results round 3
No.	Criteria	Very relevant	Relevant	Cannot judge	Not relevant	Completely irrelevant	"very relevant" + " relevant"	Comments from participants
1	Respiratory rate	0.62	0.38				1	Belong to basic observation	RR is important and is not duplicated at all by the other suggested indicators.		Approved for final list (>/= 90%)	13
2	FiO2	0.67	0.14	0.14	0.05		0.81	FiO2 is important. PaO2 / FiO2 would definitely be acceptable too - and is maybe better; except that PaO2 may not always be available. However, SpO2 / FiO2 could substitute for PaO2 / FiO2.	I believe PaO2/FiO2 is more relevant. Although FiO2 alone may be useful as a criterion for those cases without arterial gases availability I see difficult to establish clear thresholds with this parameter alone.		Rejected as < 90%	10
3	PaO2 / FiO2	0.33	0.57	0.05	0.05		0.9	FiO2 is important. PaO2 / FiO2 would definitely be acceptable too - and is maybe better; except that PaO2 may not always be available. However, SpO2 / FiO2 could substitute for PaO2 / FiO2.
4	Systolic blood pressure	0.29	0.57	0.14			0.86	An indicator of blood pressure is important. This could be SBP or MAP, noting that ward staff may not be familiar with thinking about MAP. SBP is a more universal term - it is a parameter in the National Early Warning Score - so if only one can be used, I'd go for SBP.	I agree with previous comment. Prioritize Mean BP to simplify the criteria
5	Mean arterial pressure	0.57	0.33	0.05	0.05		0.9	An indicator of blood pressure is important. This could be SBP or MAP, noting that ward staff may not be familiar with thinking about MAP. SBP is a more universal term - it is a parameter in the National Early Warning Score - so if only one can be used, I'd go for SBP.
6	Signs of angina pectoris	0.52	0.33	0.05	0.05	0.05	0.85	Angina would suggest the patient is not stable for transfer, unless it is for palliative care. No other parameter listed substitutes for it.
7	Hypervolemia / hypovolemia	0.48	0.43	0.05	0.05		0.91	There are not universally accepted definitions of these terms. Hypovolaemia may be identified as a causative factor in, say, oliguria or metabolic acidosis so perhaps is not essential in and of itself. Hypervolaemia may also be picked up in, say, reduced PaO2 / SpO2 due to pulmonary oedema. Therefore it maybe is not an essential criterion.
8	Hemoglobin value stable	0.24	0.67		0.1		0.91	I suppose Hb may not always be available, but knowing abnormal levels and trends is important. I would still say it is very relevant.
9	If the patient needs continued monitoring at the receiving unit, are required technology / staff capabilities in place?	0.86	0.14				1	Not sure a patient should be discharged with need of a lot of monitoring unless to a HDU	There's no point in transferring if the patient's safety cannot be maintained.
10	Hyperkinetic / hypokinetic delirium	0.62	0.33	0.05			0.95	Absolutely relevant to follow	This is important - especially if hyperkinetic - in thinking about the ward's ability to manage the patient. It would needed to be defined.	Merge with the delirium scales
11	Glasgow Coma Scale (GCS)	0.33	0.57		0.1		0.9	GCS is understood across settings; unlike RASS and CAM-ICU.
12	Richmond Agitation Sedation Scale (RASS)	0.33	0.52	0.05	0.1		0.85	In selected patients	GCS is understood across settings; unlike RASS and CAM-ICU.
13	Confusion Assessment Method in Intensive Care (CAM-ICU)	0.29	0.62	0.05	0.05		0.91	GCS is understood across settings; unlike RASS and CAM-ICU.
14	Need for fixation due to risk potential of self or others endangerment	0.52	0.29	0.05	0.14		0.81	There's no point in transferring if the patient's safety is not ensured.
15	Could the patient with a need for additional staff (watching the patient, providing mental health support, keeping the patient and other patients secure) be handled at the receiving unit?	0.67	0.29	0.05			0.96	There's no point in transferring if the patient's safety cannot be maintained. This parameter could also trump the patients's ability to call for help - or not.
16	Is the patient able to call the ward staff for help?	0.48	0.48	0.05			0.96	This is important in thinking about the ward's ability to manage the patient and patient placement; a patient at risk of deterioration and unable to seek help would generally need to be visible all the time. However, "Could the patient with a need for additional staff be handled at the receiving unit?" would be an acceptable and more all-encompassing indicator.
17	If required, renal replacement therapy possible outside the ICU?	0.29	0.71				1	The patient could always be readmitted to ICU for RRT if needed so it is not an absolute contraindication.
18	Could fluid loss or drainage be monitored and handled adequately at the receiving unit?	0.38	0.52	0.05	0.05		0.9	There's no point in transferring if the patient's safety cannot be maintained.
19	Wound dressing manageable at the receiving unit?	0.1	0.71	0.05	0.14		0.81	There's no point in transferring if the patient's safety cannot be maintained, but it is possible if the ward could be assisted in wound care and the patient still benefits from leaving the ICU.
20	Could the patient's level of frailty be handled at the receiving unit?	0.29	0.57	0.05	0.1		0.86	This need could be covered by "Could the patient with a need for additional staff (watching the patient, providing mental health support, keeping the patient and other patients secure) be handled at the receiving unit?"
21	Risk of readmission to the ICU (proposal of an adequate score will be asked for in the next round)	0.43	0.38	0.05	0.14		0.81
22	Possibility to discharge the patient at higher risk for mortality and readmission to a step-down unit, long-term acute care facility, or palliative care unit.	0.43	0.43	0.1	0.05		0.86
23	ICU outreach services in place	0.43	0.38	0.05	0.14		0.81

## Sheet: S6_Results round 4
	Agreement on binary decision metric																Criterion evaluation time frame							Criterion calculation method							Criterion importance rank									Decision maker per criterion
	Task for the panelists: Below, you see the final list of consented ICU discharge criteria. The group of investigators formulated the criteria in such a way, that each criterion can be evaluated in a binary decision metric (the patient is fit for discharge vs. the patient needs further intensive care therapy / monitoring). The goal was to make the discharge criteria evaluation as simple and broadl…																Task for the panelists: Please select an appropriate time frame for each criterion to indicate stability, preventing readmission within 48 hrs after ICU discharge.							Task to the panelists: Please select, which value would inform you best to evaluate discharge readiness? In case you choose "mean value over defined time frame + an acceptable range", please comment on an acceptable range.							Task to the panelists: Please indicate the importance per criterion to be met for discharge in context with the other listed criteria by selecting one of the three options. In case you select the option “If the criterion is not met, it already prohibits discharge, except e.g. certain illness patterns/ patient groups”, please comment on possible exceptions via the comment field.									Task to the panelists: Decision maker per criterion: Who of the stakeholder group can evaluate best if the patient meets this criterion?
No.	Binary decision metric	Fit for discharge	Needs further intensive care therapy/ monitoring	Agree	Don't agree	Participants comments											for 0 - 4 hrs	for 4 - 8 hrs	for 8 - 12 hrs	for 12 - 24 hrs	for > 24 hrs			best value within defined time frame	worst value within defined time frame	mean value over defined time frame + X% of standard deviation	trend within evaluation time frame	other (pls comment)			If this individual criterion is not met, it already prohibits discharge.	If the criterion is not met, it already prohibits discharge, except e.g. certain illness patterns/ patient groups.	Good if it is met	Comments						ICU Clinician	ICU nurse	Clinician from the receiving unit	Nurse from the receiving unit	Patient / Surrogate	Other (please comment)	Comments
	Respirtatory system
1	Is the airway patent?	yes	no	0.96	0.04	I cannot actually agree or disagree without knowing what is being asked here. Does this mean the patient's own airway or, potentially, an artificial airway such as a nasopharyngeal airway or tracheostomy tube? Of course you cannot be discharged if the airway is not patent (except possibly for palliative care), but you can be discharged with a patent artificial airway if that is what is needed to …											0	0.25	0.17	0.25	0.33	It's complicated the time frame because it depends of the clinical condition of the patient. For a short intubation a time frame of 4 h maybe sufficient but for a longer period of intubation, a longer time is needed.		-	-	-	-	-			0.83	0.09	0.09	depends on the preferences of the patient, the level of investment and on the clinical condition						0.65	0.35	0	0	0	0	This set of questions are problematic as for many/most of them more than one type of HCW is fully capable of making the determination.	This all depends on the skills, knowledge and experience of the nurses, doctors, allied healthcare professionals and ward team; e.g., the nurse caring for the patient is often best informed about airway patency. Ideally you would like a shared view of the patient's physiological functions and risks. Nonetheless, a trained critical care doctor or nurse will most often carry most weight.
2	Is the cough good and effective?	yes	no	0.92	0.08	What is the difference between good and effective? Whatever, you can be discharged without an effective cough - and many patients are - as long as the receiving ward can use a cough assist device or oropharngeal or deeper suction to remove airway secretions (perhaps through an artificial airway).	Subjective cough is a poor measure of ability to be safe on wards.	It is important for sur, but just Y or No complicated. Is there a description of what will be considered an effective cough?	If there is a Intermediate Care Unit that could provide the needed support, it is possible to discharge the patient to there.								0.08	0.21	0.21	0.29	0.21	As I don't agree this is a reasonable criterion, I cannot supply a timescale for it. This comment will apply to all such items. But the system won't let me not answer these, so I'm putting in 0-4 for all such items.	I've already said that good, effective cough is desirable but not essential, if the ward has cough assist type devices and suction capability.	-	-	-	-	-			0.48	0.3	0.22	Eg if tracheostomy in place and suctioning possible	depends on the preferences of the patient, the level of investment and on the clinical condition	There may be known issues (eg post CVA) and specific measures in place	As I replied in the 1st set of questions, I do not believe this by itself is an exclusion for discharge unless the fact leads to homeostatic problems.	Tracheostomy: If suction is provided on normal ward		0.26	0.7	0	0	0	0.04	Clearly - more than one group may be capable - here, Dr, nurse or physio would be fine	This all depends on the skills, knowledge and experience of the nurses, doctors, allied healthcare professionals and ward team; e.g., the physiotherapist is often best informed about the cough. Ideally you would like a shared view of the patient's physiological functions and risks. Nonetheless, a trained critical care doctor or nurse will most often carry most weight.
3	Blood oxygenation: SpO2 measures have been stable over defined time frame?	yes	no	0.88	0.13	What is stable?	SPO2 poer se is a worst measure than PaO2/FiO2 or SPO2/FiO2	The description as given "stable" is vague and subjective. One can have fluctuating values and still be safe within the full range of observed fluctuation.	better meeting value of > 90% or the patient's baseline value								0.04	0.38	0.08	0.25	0.25	This really depends on why SpO2 might or might not have been a problem - the question really is has the cause of any hypoxia been reliably resolved?		0.08	0.33	0.04	0.54	0	92% +/- 2%	0.9	0.61	0.26	0.13	depends on the preferences of the patient, the level of investment and on the clinical condition	As I replied in the 1st set of questions, I do not believe this by itself is an exclusion for discharge unless it is sufficiently severe and results in homeostatic problems.	COPD	COPD/Asthma Patienten mit intermittierenden Einbrüchen bzw. erniedrigten SpO2	Chronic lungpatients		0.48	0.52	0	0	0	0	This all depends on the skills, knowledge and experience of the nurses, doctors, allied healthcare professionals and ward team; e.g., the nurse caring for the patient is often best informed about SpO2. Ideally you would like a shared view of the patient's physiological functions and risks. Nonetheless, a trained critical care doctor or nurse will most often carry most weight.
4	Lung function: PaO2 / FiO2 (alternatively SpO2 / FiO2 ) measures have been stable over defined time frame?	yes	no	0.83	0.17	What is stable?	PaO2/FiO2 is usually determined in intubated patients or patients on NIV or HFNC, were FiO2 can reliably be measured. These patients are normally not ready for discharge, unless it is an intermediate care unit that is equipped with these decices. For measurement of paO2 an arterial line is needed.	The description as given "stable" is vague and subjective. One can have fluctuating values and still be safe within the full range of observed fluctuation.	Would rather measure SpO2 breathing air. If > the level considered appropriate for the patient (> 90% usually but lower with COPD) I would consider fit for discharge								0.08	0.29	0.08	0.17	0.38	This really depends on why PaO2/FiO2 might or might not have been a problem - the question really is has the cause of any hypoxia been reliably resolved?		0.17	0.21	0.04	0.58	0	250 +- 10%	200	0.65	0.13	0.22	depends on the preferences of the patient, the level of investment and on the clinical condition	As I replied in the 1st set of questions, I do not believe this by itself is an exclusion for discharge unless it is sufficiently severe and results in homeostatic problems.	COPD/Asthma Patienten mit intermittierenden Einbrüchen bzw. erniedrigten SpO2				0.74	0.26	0	0	0	0
5	Respiratory rate	10 ≤ resp ≤ 30 (pm)	resp < 10 or > 30 (pm)	0.75	0.25	30 too high as a routine cut-off	Again this is inadequate by virtue of being vague and failing to take account of chronic abnormalities. There are chronically ill, but stable, individuals (usually those with low Crs) who breathe rapid and shallow all the time. Using this criteria they'd never leave an ICU.	<8 oder >30	these rates are to low and to high	Broadly, RR 10 to 30 is a fairly reasonable range, but some patients might be discharged outside that range, e.g., patients with stable but severe respiratory disease (especially chronic respiratory disease), or patients with central neurogenic hyperventilation.	I think this should be between 12 and 25						0.04	0.33	0.21	0.29	0.13	This really depends on why Respiratory rate might or might not have been a problem - the question really is has the cause of any hypoxia been reliably resolved?		0.17	0.25	0.04	0.54	0	+- 10% standard dev.		0.48	0.26	0.26	Long standing issues	depends on the preferences of the patient, the level of investment and on the clinical condition	May be exceptions such as short term peturbation due to (say) known asthma attack rapidly responsive to treatment, or physio, so does require judgement	As I replied in the 1st set of questions, I do not believe this by itself is an exclusion for discharge unless it is sufficiently severe and results in homeostatic problems.	Depends on reason why		0.43	0.57	0	0	0	0
6	If further respiratory support is needed, feasible at the receiving unit?	yes	no	1	0	in der Schweiz nur nichtinvasive Beatmung möglich											-	-	-	-	-			-	-	-	-	-			0.61	0.09	0.3	depends on the preferences of the patient, the level of investment and on the clinical condition	kommt auf die Abteilung an	Patients may be discharged with the proviso that they will be readmitted if necessary.				0.3	0.22	0.3	0.17	0	0	if there is agreement between ICU and those of the receiving unit	Alternatively this can also be evaluated by a clinician from the receiving unit. Often this is also generally known in the institution.	It must be discussed though with the nurse at the receiving unit.	kommt auf den Support an, nichtinvasive Beatmung möglich
7	If the patient is in need of tracheal suctioning, feasible at the receiving unit?	yes	no	1	0												-	-	-	-	-			-	-	-	-	-			0.7	0.09	0.22	depends on the preferences of the patient, the level of investment and on the clinical condition	je nach Abteilung					0.22	0.26	0.09	0.43	0	0	if there is agreement between ICU and those of the receiving unit	Alternatively this can also be evaluated by a clinician from the receiving unit. Often this is also generally known in the institution.	It must be discussed though with the nurse at the receiving unit.
8	If the patient is in need of long-term tracheostomy, could adequate care be provided at the receiving unit?	yes	no	1	0												-	-	-	-	-			-	-	-	-	-			0.65	0.09	0.26	depends on the preferences of the patient, the level of investment and on the clinical condition	je nach Abteilung					0.17	0.26	0.22	0.35	0	0	if there is agreement between ICU and those of the receiving unit	Alternatively this can also be evaluated by a clinician from the receiving unit. Often this is also generally known in the institution.	It must be discussed though with the nurse at the receiving unit.
	Cardiovascular system
9	Heart rate	Stable trend with 50 ≤ hr ≤ 110 (bpm)	Unstable trend with hr < 50 or > 110 (bpm)	0.75	0.25	As with RR, need to be mindful of discharging a patient who, although okay within these domains, triggers on a NEWS Score as a consequence, generating outreach or follow-up calls. Whilst this does not necessarily invalidate these criteria, it does require a support process to wards etc...	Range is quite narrow. Values outside this range can be accepted on an individual basis.	We can have stable patients with a HR < 60 bpm	<50 oder >110	Again, broadly, HR 60 to 110 is a fairly reasonable range and a reasonable target, but many patients might be discharged outside that range, providing the bradycardia or tachycardia is stable and not compromising perfusion.	HR outside range might be ok if recieving unit can observe and handle this	Depends on patiënts history.					0.08	0.29	0.21	0.33	0.08	Two things are being muddled up here: you could be perfectly stable with a HR of 55.		0.13	0.25	0	0.63	0			0.26	0.39	0.35	Long standing conditions	depends on the preferences of the patient, the level of investment and on the clinical condition	As for RR	Eintrittspuls bradykard, mit Medikamenten eingestellt	bekannte HRS; Pat. mit implantiertertem Pacer/ICD	known and stable atrial fibrillation > 110 / min	0.57	0.39	0.04	0	0	0	However, the parameters for the patient must be settled before in the interdisciplinary team.
10	Cardiac rhythm stable over defined time frame?	yes	no	1	0	Again this is inadequate by virtue of being vague and failing to take account of chronic abnormalities. There are chronically ill, but stable, individuals who breathe rapid and shallow all the time. Using this criteria they'd never leave an ICU.	The definition of "stable" will be added ?										0.04	0.21	0.21	0.33	0.21			0.08	0.5	0	0.42	0			0.39	0.22	0.39	depends on the preferences of the patient, the level of investment and on the clinical condition	Depends - but brief AF responsive to electrolyte correction may be okay - clinical judgement again!	Intermitt AFib can be tolerated. Clear definition is difficult.	bekannte HRS; Pat. mit implantiertertem Pacer/ICD	Depends on reason why	P.E- Paroxistical AF with no haemodinamic impact. Other rithms after cardiology evaluation.	0.74	0.22	0.04	0	0	0	However, the parameters for the patient must be settled before in the interdisciplinary team.
11	Mean arterial pressure	map > 60 mmHg	map ≤ 60 mmHg	0.71	0.29	Usually I would agree, there are a few exceptions	Values below 65 mmHg can be accepted on an individual basis if well tolerated and without signs of malperfusion.	Inadequate. There are individuals whose chronic MAP <65 and others with chronically elevated BP (and autoregulation zone right-shifted) is such that 65 is inadequate.	> 60mmHg oder Eintrittswert	Once more, this is a reasonable rule of thumb, but some patients are reliably perfused with lower BPs.	MAP 60 might be ok in a young person	Depends on the diastolic pressure. A low diastolic pressure means a high systolic pressure to secure the needed mean above 65mmHg	Patienten die einen bekannten Tiefen Blutdruck haben und darunter Neurologisch unauffällig und Kardial kompensiert sind werden verlegt.				0.08	0.29	0.21	0.25	0.17			0.13	0.17	0.04	0.63	0.04	+/- 2% standard dev.	A MAP > 65 mmHg It may not always be suitable in patients with uncontrolled hypertension. I think I should set TAM > 65 < 110 mmHg	0.43	0.3	0.26	depends on the preferences of the patient, the level of investment and on the clinical condition	May be okay in some individuals	Certain patients (e.g. chronic CHF) tolerate lower levels.	As I replied in the 1st set of questions, I do not believe this by itself is an exclusion for discharge unless it is sufficiently severe and results in homeostatic problems.	known and stable low blood pressure	patients with MAP > 110 mmHg I think can be in risk	0.61	0.39	0	0	0	0	However, the parameters for the patient must be settled before in the interdisciplinary team.
12	Hypervolemia / hypovolemia	no	yes	0.75	0.25	so dificult to access	Plenty of both of these conditions (if not accompanied by severe homeostatic abnormalities) can be managed in wards.	It depends on the capacity of the unit receiving the patient to do the volume management	m. E. zu komplex im Kontext mit den anderen respiratorische und hämodynamischen Kriterien in der Gesamtbeurteilung des Pat. um mit einem einfachem "nein" oder "Ja" hinsichtlich Verlegefähigkeit beantwortet zu werden. Beide Parameter können in einem gewissen Rahmen auch ausserhalb von Intensivstationen mit einfachen Mitteln behandelt werden, bzw. sind teilweise gar nicht relevant im Sinne einer ak…	How define/measure this? Slight hypervolemia might be ok if recieving unit can handle and follow fluid balance	I see it quite inespecific and difficult to evaluate. Probably, it overlaps with other criteria						0.08	0.25	0.25	0.25	0.17			-	-	-	-	-			0.35	0.22	0.43	depends on the preferences of the patient, the level of investment and on the clinical condition	As I replied in the 1st set of questions, I do not believe this by itself is an exclusion for discharge unless it is sufficiently severe and results in homeostatic problems.	patient with a stabilized chronic situation	This depends on the definitions of under or overload, the degree of compromise, and the resources at the receiving ward,			0.83	0.13	0.04	0	0	0
13	Hemoglobin value stable over defined time frame?	yes	no	0.88	0.13	What is stable?	This depends on the degree of abnormality as in the absence of this being severe CAN be handled on wards.	Again, it is important to define what is an "acceptable stability" of Hb									0.08	0.21	0.17	0.33	0.21			0.13	0.33	0.04	0.5	0	10g/l +-1g/l		0.39	0.17	0.43	depends on the preferences of the patient, the level of investment and on the clinical condition	In many patients with transfusions after bleeding hemoglobin levels drop a bit without evidence for active bleeding.	As I replied in the 1st set of questions, I do not believe this by itself is an exclusion for discharge unless it is sufficiently severe and results in homeostatic problems.	with a stabilized chronic situation			0.7	0.3	0	0	0	0	However, the parameters for the patient must be settled before in the interdisciplinary team.
14	Active bleeding or risk of bleeding	no	yes	0.92	0.08	This depends on the degree of abnormality as in the absence of this being severe CAN be handled on wards.	not for the risk of bleeding if the unit receiving the patient is able to monitore it	I cannot actually agree or disagree without knowing what is being asked here; active and at-risk are different. I would that with active bleeding usually precluding discharge, but at-risk may be okay depending on how that is defined and the capability of the receiving ward.									0.08	0.17	0.13	0.33	0.29	Again, active and risk are different.	Bleeding of significance	-	-	-	-	-			0.65	0.22	0.13	Discharge target	depends on the preferences of the patient, the level of investment and on the clinical condition	As I replied in the 1st set of questions, I do not believe this by itself is an exclusion for discharge unless it is sufficiently severe and results in homeostatic problems.	For active bleeding only	Active bleeding is not good; some risks of bleeding may be managed off the ICU; e.g.. oesophageal varices.		0.78	0.17	0.04	0	0	0	(interdisciplinary ICU team?) and physician	This needs the ICU and ward team to agree the degree of risk and how it would be managed.
15	If the patient needs continued monitoring at the receiving unit, are required technology / staff capabilities in place?	yes	no	1	0	Der Intervall der Überwachung ist entscheidend											-	-	-	-	-			-	-	-	-	-			0.65	0.04	0.3	depends on the preferences of the patient, the level of investment and on the clinical condition	In triage situations exceptions have to be possible.					0.09	0.26	0.39	0.26	0	0	Alternatively this can also be evaluated by a clinician from the receiving unit. Often this is also generally known in the institution.	(interdisciplinary ICU team?(M.H.)) and nursing at the receiving unit	abhängig von der Überwachung
16	If the patient carries a percutaneous transient pacemaker, could that be handled at the receiving unit?	yes	no	0.96	0.04	nein											-	-	-	-	-			-	-	-	-	-			0.7	0.04	0.26	depends on the preferences of the patient, the level of investment and on the clinical condition						0.22	0.22	0.39	0.17	0	0	Alternatively this can also be evaluated by a clinician from the receiving unit. Often this is also generally known in the institution.	(interdisciplinary ICU team?(M.H.)) and nursing at the receiving unit
17	If low-dose vasoactives are in use, is the patient manageable at the receiving unit?	yes	no	0.92	0.08	Unlikely to be suitable for discharge from Critical Care under these circumstances, in the large majority of institutions.	nein										-	-	-	-	-			-	-	-	-	-			0.74	0.04	0.22	depends on the preferences of the patient, the level of investment and on the clinical condition						0.13	0.22	0.39	0.26	0	0	Alternatively this can also be evaluated by a clinician from the receiving unit. Often this is also generally known in the institution.	(interdisciplinary ICU team?(M.H.)) and nursing at the receiving unit
	Central nervous system
18	Hyperkinetic / hypokinetic delirium	no	yes	0.83	0.17	Depends on whether the patient's needs can be addressed adequately on the ward ot not.	A patient with delirium could be discharged from the ICU with a need for additional staff (watching the patient, providing mental health support, keeping the patient and other patients secure).	delirium is handleable on a ward	Patients can be and often are discharged with delirium; many wards can manage that.								0.17	0.13	0.08	0.33	0.29			-	-	-	-	-			0.35	0.3	0.35	IMCU, geriatric ward	depends on the preferences of the patient, the level of investment and on the clinical condition	If mild, may be manageable in some discharge locations	Depending on the severity of the delirium and the level of care in the unit where the patient is transfered to.	As I replied in the 1st set of questions, I do not believe this by itself is an exclusion for discharge unless it is sufficiently severe and results in homeostatic problems.		0.43	0.39	0.04	0.13	0	0
19	Glasgow Coma Scale (GCS)	gcs ≥ 14	gcs < 14	0.63	0.38	Less important than its effects on the respiratory system (namelly on airway protection and cought)	Depends on whether the patient's needs can be addressed adequately on the ward ot not.	A patient with a GCS of < 14 could be discharged from the ICU with a need for additional staff (watching the patient, providing mental health support, keeping the patient and other patients secure).	je nach Situation der GCS Minderung	Some patients have lower GCS after cerebral incidents, and are likely to stay low for a definite time.	Patients can be and often are discharged with altered consciousness; many wards can manage that.	Depends on the reason why someone has a low gcs	Kommt auf den Neurologischen Zustand vor dem Intensivaufenthalt an.				0.25	0.08	0.25	0.17	0.25			0.08	0.33	0.04	0.54	0	+ /- 2% standard dev.		0.3	0.39	0.3	IMCU, APU,...	depends on the preferences of the patient, the level of investment and on the clinical condition	As for delirium - depends on context	e.g. mild drug or alcohol intoxication	As I replied in the 1st set of questions, I do not believe this by itself is an exclusion for discharge unless it is sufficiently severe and results in homeostatic problems.	Pat. mit vorbestehendem neurologischem Defizit	0.52	0.39	0	0.09	0	0
20	Confusion Assessment Method in Intensive Care (CAM-ICU)	CAM-ICU negative	CAM-ICU positive	0.67	0.33	Not used in all ICUs	Depends on whether the patient's needs can be addressed adequately on the ward ot not.	A patient with a positive CAM-ICU could be discharged from the ICU with a need for additional staff (watching the patient, providing mental health support, keeping the patient and other patients secure).	I agree with the following item (about staff in the receiving unit)	auch hier ist entscheidend ob der Patient führbar ist oder nicht	Ideally nice, but experience shows patients have to be discharged not yet out of heir delirium	only extreme delirium is a criterium	Patients can be and often are discharged with altered consciousness; many wards can manage that.				0.21	0.13	0.13	0.21	0.33			0.17	0.21	0.04	0.58	0	discharge when less 3		0.22	0.35	0.43	depends on the preferences of the patient, the level of investment and on the clinical condition	As for delirium - depends on context	Depending on the severity and the level of care in the unit where the patient is transfered to.	As I replied in the 1st set of questions, I do not believe this by itself is an exclusion for discharge unless it is sufficiently severe and results in homeostatic problems.	it depends, if the patient is managable at the receiving unit	some patients with CAM-ICU positive can be in ward with medication	0.26	0.65	0	0.09	0	0
21	Could the patient with a need for additional staff (watching the patient, providing mental health support, keeping the patient and other patients secure) be handled at the receiving unit?	yes	no	1	0	Convoluted question											-	-	-	-	-			-	-	-	-	-			0.61	0.04	0.35	ja, muss vorangemeldet werden für Sitzwache						0.17	0.17	0.26	0.39	0	0	Alternatively this can also be evaluated by a clinician from the receiving unit. Often this is also generally known in the institution.	(interdisciplinary ICU team?(M.H.)) and nursing at the receiving unit
22	Is the patient able to call the ward staff for help?	yes	no	0.67	0.33	The receiving service should be able to provide surveilance of the patients who can not due themnselfes	Unless in the context of specific additional bedside staff support in place.	This is a very difficult one. One the one hand that capability could be relevant to safety. On the other hand, it'd mean that every severely demented patient would need to be in an ICU.	It depends also of the capacities of the receiving unit	It is possible to discharge such a patient, if there is somebody near the patient all the time on the normal ward	Same as for altered consciousness; it is okay as long as the receiving ward is adequately resourced.	or can the recieving unit provide extra staff bedside	Depends on why the patiënt is hospithalised.	This Criteria is included in the previous. If a patient is unable, he could be discharged if the ward has the means to look for him considering that.	sich nicht melden können ist bei uns kein Kriterium einen Patienten nicht zu verlegen		-	-	-	-	-			-	-	-	-	-			0.22	0.35	0.43	IMCU	e.g. patients with dementia	See my earlier comments on this difficult item.	Installation Klingelmatte	bei anderen Überwachungsmöglichkeiten z.B. Monitoring, Sitzwache, Angehörige, Bettnachbarn ggf. möglich	available staff close to the patient on normal ward	0.22	0.52	0.04	0.22	0	0	In collaboration with the nurse at the receiving unit
	Pain
23	Pain therapy sufficient and feasible at the receiving unit?	yes	no	1	0												0.13	0.33	0.21	0.25	0.08			-	-	-	-	-			0.65	0	0.35							0.3	0.3	0.22	0.17	0	0	Alternatively this can also be evaluated by a clinician from the receiving unit. Often this is also generally known in the institution.
	Urogenital system
24	Do urine output, electrolyte level, and renal function allow patient discharge?	yes	no	0.88	0.13	No criterion defined	Depends on whether the patients actual needs can be handled on the ward.	we need more precise definitios of the criteria									0.08	0.17	0.21	0.42	0.13			-	-	-	-	-			0.43	0.26	0.3	depends on the preferences of the patient, the level of investment and on the clinical condition	As I replied in the 1st set of questions, I do not believe this by itself is an exclusion for discharge unless it is sufficiently severe and results in homeostatic problems.	je nach Abteilung	wenn Überwachung peripher möglichen Anbindung an Dialyse	chronic renal disease. discharge to nephrology		0.7	0.17	0.04	0.09	0	0
25	If required, renal replacement therapy possible outside the ICU?	yes	no	1	0	But only HD within dep. of renal diseases/HD unit											-	-	-	-	-			-	-	-	-	-			0.65	0.04	0.3	depends on the preferences of the patient, the level of investment and on the clinical condition	Dialyse ist ausserhalb der ICU möglich	The patient could always be readmitted if necessary.				0.35	0.13	0.52	0	0	0
	Fluid loss and drainages
26	Could fluid loss or drainage(s) be monitored and handled adequately at the receiving unit?	yes	no	1	0												-	-	-	-	-			-	-	-	-	-			0.52	0.04	0.43	depends on the preferences of the patient, the level of investment and on the clinical condition						0.17	0.22	0.13	0.48	0	0
	Medication and nutrition
27	If the patient needs continuous IV application (e.g. insulin, glucose, antibiotics, vasopressors, nutrition), feasible at the receiving unit?	yes	no	0.92	0.08	I do not agree	alles ok ausser vasoaktive Medikamente i.v.	Maximal auf der Intensivstation oder IMC - die Station verabreichen keine Vasopressoren, maximal Antibiotika i.v.									-	-	-	-	-			-	-	-	-	-			0.77	0.05	0.18							0.09	0.26	0.35	0.3	0	0	Alternatively this can also be evaluated by a clinician from the receiving unit. Often this is also generally known in the institution.
	Patient diagnosis, prognosis and preferences
28	Patient's preference is to stop intensive care therapy and to leave the ICU.	yes	no	0.96	0.04	Depending upon practicality...	Patient cant decide correct level of care										-	-	-	-	-			-	-	-	-	-			0.17	0.04	0.78	This depends upon circumstances						0.57	0.09	0	0	0.3	0.04	interdisciplinary team
29	Therapeutic susceptibility: Patient doesn't benefit from ICU care anymore and negative effects may outweigh.	yes	no	1	0	Depending upon practicality - for this and the previous point, there may be practical issues of dependency etc that make care elsewhere impractical, regardless of patient wishes or futility considerations.											-	-	-	-	-			-	-	-	-	-			0.17	0.04	0.78	This depends upon circumstances						0.83	0.09	0.04	0	0	0.04	interdisciplinary team
	Institution specific criteria
30	Patient no longer meets ICU admission criteria and meets admission criteria for a lower level of care.	yes	no	0.83	0.17	Huge variability from institution to institution	Admission and discharge criteria are not the same thing	too vague	case by case dicision								0.21	0.29	0.17	0.17	0.17			-	-	-	-	-			0.3	0.04	0.65	Requires judgement / individual situation						0.78	0.09	0.09	0	0	0.04	interdisciplinary team
31	Do current acuity and dependency levels and current workload at the receiving unit allow to admit and take care of this patient?	yes	no	0.96	0.04	Then they have to get extra personnel if all other criteria for discharge is present											-	-	-	-	-			-	-	-	-	-			0.3	0.04	0.65	depends on the preferences of the patient, the level of investment and on the clinical condition						0.17	0.09	0.35	0.39	0	0	Alternatively this can also be evaluated by a clinician from the receiving unit. Often this is also generally known in the institution.
32	If the patient is immune-compromised or infectious, could the patient be handled and adequately cared for at the receiving unit?	yes	no	1	0												-	-	-	-	-			-	-	-	-	-			0.39	0.04	0.57	depends on the preferences of the patient, the level of investment and on the clinical condition	This needs to be risk-assessed; the discharge may enable admission of a much more high-risk patient.					0.17	0.13	0.39	0.3	0	0	Alternatively this can also be evaluated by a clinician from the receiving unit. Often this is also generally known in the institution.
33	If discharge at night or weekend can't be avoided, are measures in place to protect patient safety?	yes	no	0.96	0.04	Evening (not day-time weekend) discharge should be the exception, unless moving between critical care areas for clinical reasons	nicht möglich bei Personalmangel oder hohem Pflegeaufwand										-	-	-	-	-			-	-	-	-	-			0.57	0.04	0.39	depends on the preferences of the patient, the level of investment and on the clinical condition	This needs to be risk-assessed; the discharge may enable admission of a much more high-risk patient.					0.26	0.22	0.3	0.17	0	0.04	This section is artificial and unhelpful. The physician is responsible uLtimately, and is the final arbiter, but many skilled MDT members can judge and/or should have a voice, depending upon local frameworks etc...	Alternatively this can also be evaluated by a clinician from the receiving unit. Often this is also generally known in the institution.	interdisciplinary team	A critical care outreach team can facilitate out of hours discharges in some hospitals.
[truncated: 1 more columns]

## Sheet: S7_Phrasing comparison 4_5 roun
	Criteria list for round 4	Fit for discharge	Needs further intensive care therapy/ monitoring		Criteria list for round 5	Fit for ICU discharge	Needs further intensive care therapy / monitoring		Rephrasing	Value refinement	Deletion proposal	Left as is
No.	Respirtatory system			No.	Respiratory system
1	Is the airway patent?	yes	no	1	Is the patient's (own / artificial) airway patent?	yes	no		x
2	Is the cough good and effective?	yes	no	2	Is the cough effective in a way, that the patient can be handled at the receiving unit?	yes	no		x
3	Blood oxygenation: SpO2 measures have been stable over defined time frame?	yes	no	3	Blood oxygenation: SpO2 measures have been stable over defined time frame?	Stable SpO2 ≥ 90% OR stable around lower patient individual baseline value	SpO2 < 90% AND diverts from lower patient individual baseline value within defined time frame			x
4	Lung function: PaO2 / FiO2 (alternatively SpO2 / FiO2 ) measures have been stable over defined time frame?	yes	no	4	Proposing deletion of this criterion based on received comments (difficult to measure with patients close to discharge, doesn't add more insight than SpO2 criterion): Lung function: PaO2 / FiO2 (alternatively SpO2 / FiO2 ) measures have been stable over defined time frame?	yes	no				x
5	Respiratory rate	10 ≤ resp ≤ 30 (pm)	resp < 10 or > 30 (pm)	5	Respiratory rate	Stable trend with 10 ≤ resp ≤ 30 (pm) OR patient's individual baseline value is met	resp < 10 or > 30 (pm) AND patient's individual baseline value is not met			x
6	If further respiratory support is needed, feasible at the receiving unit?	yes	no	6	If further respiratory support is needed, feasible at the receiving unit?	yes	no					x
7	If the patient is in need of tracheal suctioning, feasible at the receiving unit?	yes	no	7	If the patient is in need of tracheal suctioning, feasible at the receiving unit?	yes	no					x
8	If the patient is in need of long-term tracheostomy, could adequate care be provided at the receiving unit?	yes	no	8	If the patient is in need of long-term tracheostomy, could adequate care be provided at the receiving unit?	yes	no					x
	Cardiovascular system				Cardiovascular system
9	Heart rate	Stable trend with 50 ≤ hr ≤ 110 (bpm)	Unstable trend with hr < 50 or > 110 (bpm)	9	Heart rate	Stable trend with 50 ≤ hr ≤ 110 (bpm) OR patient's individual baseline value is met	hr < 50 or > 110 (bpm) AND patient's individual baseline value is not met			x
10	Cardiac rhythm stable over defined time frame?	yes	no	10	Cardiac rhythm stable over defined time frame?	yes	no					x
11	Mean arterial pressure	map > 60 mmHg	map ≤ 60 mmHg	11	Mean arterial pressure	Stable trend with 60 < map ≤ 110 (mmHg) OR patient's individual baseline value is met	map ≤ 60 or > 110 mmHg AND patient's individual baseline value is not met			x
12	Hypervolemia / hypovolemia	no	yes	12	Hypervolemia / hypovolemia: Does the current volemia status require ICU monitoring?	no	yes		x
13	Hemoglobin value stable over defined time frame?	yes	no	13	Hemoglobin value stable over defined time frame?	yes	no					x
14	Active bleeding or risk of bleeding	no	yes	14	Active bleeding or risk of bleeding	no	yes					x
15	If the patient needs continued monitoring at the receiving unit, are required technology / staff capabilities in place?	yes	no	15	If the patient needs continued monitoring at the receiving unit, are required technology / staff capabilities in place?	yes	no					x
16	If the patient carries a percutaneous transient pacemaker, could that be handled at the receiving unit?	yes	no	16	If the patient carries a percutaneous transient pacemaker, could that be handled at the receiving unit?	yes	no					x
17	If low-dose vasoactives are in use, is the patient manageable at the receiving unit?	yes	no	17	If low-dose vasoactives are in use, is the patient manageable at the receiving unit?	yes	no					x
	Central nervous system				Central nervous system
18	Hyperkinetic / hypokinetic delirium	no	yes	18	Proposal to rephrase all below criteria of this section into one criterion as follows: Can the neurological status of the patient be adequately handled and monitored at the receiving unit?	yes	no		x
19	Glasgow Coma Scale (GCS)	gcs ≥ 14	gcs < 14	19	Propose deletion: Glasgow Coma Scale (GCS) ≥ 14 OR in case of GCS < 14 and will stay there for a while, could the patient be handled at the receiving unit?	yes	no				x
20	Confusion Assessment Method in Intensive Care (CAM-ICU)	CAM-ICU negative	CAM-ICU positive	20	Propose deletion: CAM-ICU negative OR in case of CAM-ICU positive, could the patient be handled at the receiving unit?	yes	no				x
21	Could the patient with a need for additional staff (watching the patient, providing mental health support, keeping the patient and other patients secure) be handled at the receiving unit?	yes	no	21	Propose deletion: Could the patient with a need for additional staff (watching the patient, providing mental health support, keeping the patient and other patients secure) be handled at the receiving unit?	yes	no				x
22	Is the patient able to call the ward staff for help?	yes	no	22	Propose deletion: Is the patient able to call the ward staff for help OR if not, could the patient be supported and watched adequately?	yes	no				x
	Pain				Pain
23	Pain therapy sufficient and feasible at the receiving unit?	yes	no	23	Pain therapy sufficient and feasible at the receiving unit?	yes	no					x
	Urogenital system				Urogenital system
24	Do urine output, electrolyte level, and renal function allow patient discharge?	yes	no	24	Do urine output, electrolyte level, and renal function allow patient discharge?	yes	no					x
25	If required, renal replacement therapy possible outside the ICU?	yes	no	25	If required, renal replacement therapy possible outside the ICU?	yes	no					x
	Fluid loss and drainages				Fluid loss and drainages
26	Could fluid loss or drainage(s) be monitored and handled adequately at the receiving unit?	yes	no	26	Could fluid loss or drainage(s) be monitored and handled adequately at the receiving unit?	yes	no					x
	Medication and nutrition				Medication and nutrition
27	If the patient needs continuous IV application (e.g. insulin, glucose, antibiotics, vasopressors, nutrition), feasible at the receiving unit?	yes	no	27	If the patient needs continuous IV application (e.g. insulin, glucose, antibiotics, vasopressors, nutrition), feasible at the receiving unit?	yes	no					x
	Patient diagnosis, prognosis and preferences				Patient diagnosis, prognosis and preferences
28	Patient's preference is to stop intensive care therapy and to leave the ICU.	yes	no	28	Patient's preference is to stop intensive care therapy and to leave the ICU.	yes	no					x
29	Therapeutic susceptibility: Patient doesn't benefit from ICU care anymore and negative effects may outweigh.	yes	no	29	Therapeutic susceptibility: Patient doesn't benefit from ICU care anymore and negative effects may outweigh.	yes	no					x
	Institution specific criteria				Institution specific criteria
30	Patient no longer meets ICU admission criteria and meets admission criteria for a lower level of care.	yes	no	30	Patient no longer meets ICU admission criteria and meets admission criteria for a lower level of care.	yes	no					x
31	Do current acuity and dependency levels and current workload at the receiving unit allow to admit and take care of this patient?	yes	no	31	Do current acuity and dependency levels and current workload at the receiving unit allow to admit and take care of this patient?	yes	no					x
32	If the patient is immune-compromised or infectious, could the patient be handled and adequately cared for at the receiving unit?	yes	no	32	If the patient is immune-compromised or infectious, could the patient be handled and adequately cared for at the receiving unit?	yes	no					x
33	If discharge at night or weekend can't be avoided, are measures in place to protect patient safety?	yes	no	33	If discharge at night or weekend can't be avoided, are measures in place to protect patient safety?	yes	no					x

## Sheet: S8_Results round 5
	Agreement on binary decision metric											Criterion calculation method							Criterion importance rank
	Task for the panelists: Based on your voting and comments from the 4th round, we have worked on ranges, phrasing and simplification of the below list of ICU discharge criteria. We would like to ask you to go one more time through each criterion. Please select “agree” if you are fine with the criterion. If you “don’t agree” with the criterion, please provide a comment about how to improve it. For …											Task to the panelists: Please indicate whether you agree or don’t agree with the proposed value calculation method to evaluate discharge readiness per criterion that is being measured as a value. In case you don’t agree, please provide an improvement proposal via the comment field.							Task to the panelists: Please indicate per criterion if it is “mandatory to be met for patient discharge to the next lower level of care”. In case you select "mandatory", but there should be exceptions for certain illness patterns/ patient groups, please comment on possible exceptions via the comment field.
	Binary decision metric	Fit for ICU discharge	Needs further intensive care therapy / monitoring	Agree	Don't agree	Participants comments						Value Calculation Method To Evaluate Discharge Readiness	agree	don't agree	Comments when choosen "don't agree"				Mandatory to be met	Not mandatory to be met	Comments on exceptions for certain illness patterns / patient groups, in case criterion should be mandatory to be met
	Respiratory system
1	Is the patient's (own / artificial) airway patent?	yes	no	100%	0%							n.a.	n.a.	n.a.					1	0	"nn"dddddd	Mandatory is too rigid; it might be appropriate to discharge some patients at end of life or with agreed treatment limits even if they do not meet the criteria described.
2	Is the cough effective in a way, that the patient can be handled at the receiving unit?	yes	no	92%	8%	The issue here is not cough in isolation, but about the ability for the receiving location to be able to deal with the patient's needs regarding keeping her/his airway patent. A discharge criterion related solely to cough will result in patients who CAN be handled on the ward (e.g. using chest PT and nasotracheal suctioning to augment cough) remaining in ICU. Thus, I recommend changing this crite…	i don't agree	too wordy				n.a.	n.a.	n.a.					96%	4%	The issue here is not cough in isolation, but about the ability for the receiving location to be able to deal with the patient's needs regarding keeping her/his airway patent. A discharge criterion related solely to cough will result in patients who CAN be handled on the ward (e.g. using chest PT and nasotracheal suctioning to augment cough) remaining in ICU. Thus, I recommend changing this crite…	Mandatory is too rigid; it might be appropriate to discharge some patients at end of life or with agreed treatment limits even if they do not meet the criteria described.	Exception: patients with low level of consciousness requiring long-term artificial airway aspiration	exception: palliative/end-of-life-care
3	Blood oxygenation: SpO2 measures have been stable over defined time frame?	Stable SpO2 ≥ 90% OR stable around lower patient individual baseline value	SpO2 < 90% AND diverts from lower patient individual baseline value within defined time frame	0.75	0.25	This should be modified to explicate "..... on an amount of supplemental oxygen that is possible to deliver on the ward."	SpO2 should be > 92% to have some margins	Agree if this is on room air (FiO2 0,21)	I would argue > 92% 90% is just too low COPD excepted ed. but that includes individual/baseline exceptions already mentioned.	Wenn der Horowitz Quotient als Kriterium gestrichen wird (aus nachvollziehbaren Gründen), sollte hier der Klarheit halber ergänzt werden, dass der SpO2 unter "Raumluft" zu beurteilen ist und nicht etwa unter laufender Sauerstoffinsufflation. Ausnahme: Patient ist ausserhalb des Krankenhauses bereits von Heimsauerstoff abhängig.	Depends on the amount of oxygen the patient is receiving	Worst value must be above threshold value AND trend must be stable over defined time frame	0.83	0.17	Without extra oxygen or not?	again 90 is too low.	There could easily be one or two values a little below the "threshold value" over a period- especially if there is continuous monitoring. but the patient could still be fit for discharge. Measured values are not always accurate.	Depends on concomitant O2-supply	0.91	0.09	Vorbestehende Erkrankungen, Eintritts SpO2?	Mandatory is too rigid; it might be appropriate to discharge some patients at end of life or with agreed treatment limits even if they do not meet the criteria described.	Exception: patients with chronic lung disease	exception: palliative/ end-of-life-care
4	Proposing deletion of this criterion based on received comments (difficult to measure with patients close to discharge, doesn't add more insight than SpO2 criterion): Lung function: PaO2 / FiO2 (alternatively SpO2 / FiO2 ) measures have been stable over defined time frame?	yes	no	92%	8%	Deletion						Trend must be stable over defined time frame	92%	8%					0.7	0.3	Agree with deletion
5	Respiratory rate	Stable trend with 10 ≤ resp ≤ 30 (pm) OR patient's individual baseline value is met	resp < 10 or > 30 (pm) AND patient's individual baseline value is not met	92%	8%	again 30 is way too high.	Extreme variability					Worst value must be within acceptable range AND trend must be stable over defined time frame	92%	8%	respiratory rate is a factor in dyspnoea 29 p/min is high, so i would not be assured this is sufficient to discharge high risk of readmittance.	There could easily be one or two values a little outside the "acceptable range" - depending on how "acceptable" range is defined - especially if there is continuous monitoring. but the patient could still be fit for discharge; "trend must be stable over defined time frame" is better. In addition, measured values are not always accurate.			0.91	0.09	SpO2 eher verpflichtend als die Atemfrequenz	It should be > 10x/min	Mandatory is too rigid; it might be appropriate to discharge some patients at end of life or with agreed treatment limits even if they do not meet the criteria described.	exception: palliative/end-of-life-care	Resiratory rate above 20 up to 30 seems to be quite inadequate
6	If further respiratory support is needed, feasible at the receiving unit?	yes	no	96%	4%	Then this must be a step-down unit						n.a.	n.a.	n.a.					100%	0%	Mit voreingestelltem NIV oder Heimbeatmungsgerät möglich
7	If the patient is in need of tracheal suctioning, feasible at the receiving unit?	yes	no	100%	0%	Or is this enabled with consultation of ICU nurse once a shift						n.a.	n.a.	n.a.					100%	0%
8	If the patient is in need of long-term tracheostomy, could adequate care be provided at the receiving unit?	yes	no	96%	4%	I think this does not add much to the previous criterion						n.a.	n.a.	n.a.					96%	4%	wenn Patient geschult und selbstversorgend, ggf. nicht vollumfänglich notwendig
	Cardiovascular system
9	Heart rate	Stable trend with 50 ≤ hr ≤ 110 (bpm) OR patient's individual baseline value is met	hr < 50 or > 110 (bpm) AND patient's individual baseline value is not met	100%	0%							Worst value must be within acceptable range AND trend must be stable over defined time frame	92%	8%	It should be > 50 and < 110bpm	There could easily be one or two values a little outside the "acceptable range" - depending on how "acceptable" range is defined - especially if there is continuous monitoring. but the patient could still be fit for discharge; "trend must be stable over defined time frame" is better. In addition, measured values are not always accurate.			96%	4%	Falls vorbestehende Bradykardie auch dann möglich	Mandatory is too rigid; it might be appropriate to discharge some patients at end of life or with agreed treatment limits even if they do not meet the criteria described.	exception: palliative/end-of-life-care
10	Cardiac rhythm stable over defined time frame?	yes	no	92%	8%	This is problematic because there are some intermittent arrythmias (and thus, by definition, not "stable") that can and are usually handled in a telemetry ward. An example is intermitted A-fib (with a controlled ventricular response).	Depends on cardiac rythm, if intermittent AF, this can be tolerated					Trend must be stable over defined time frame	96%	4%	Please see my comments about this item on the previous related question.				83%	17%	This is problematic because there are some intermittent arrythmias (and thus, by definition, not "stable") that can and are usually handled in a telemetry ward. An example is intermitted A-fib (with a controlled ventricular response).	Known paroxistical AF with controlled ventricular rate could be an exception	Mandatory is too rigid; it might be appropriate to discharge some patients at end of life or with agreed treatment limits even if they do not meet the criteria described.	If patient suffers from intermittent atrial fibrillation and is hemodynamically stable, it is possible to discharge him to the ward even when he is changing between sinus rhythm and atrial fibrillation	exception: palliative/end-of-life-care
11	Mean arterial pressure	Stable trend with 60 < map ≤ 110 (mmHg) OR patient's individual baseline value is met	map ≤ 60 or > 110 mmHg AND patient's individual baseline value is not met	96%	4%	It should be stable > 60mmHg and < 110mmHg						Worst value must be within acceptable range AND trend must be stable over defined time frame	92%	8%	It should be > 60mmHg	There could easily be one or two values a little outside the "acceptable range" - depending on how "acceptable" range is defined - especially if there is continuous monitoring. but the patient could still be fit for discharge; "trend must be stable over defined time frame" is better. In addition, measured values are not always accurate.			0.91	0.09	Mandatory is too rigid; it might be appropriate to discharge some patients at end of life or with agreed treatment limits even if they do not meet the criteria described.	exception: palliative/ end-of-life-care
12	Hypervolemia / hypovolemia: Does the current volemia status require ICU monitoring?	no	yes	88%	12%	This is a completely subjective statement and appears independent of the true threats to homeostasis: hypovolemic hypoperfusion, and CHF.	Volemia itself says nothing. We need to look at other parameters such as mottling score, lactate, renal function...	way too subjective				n.a.	n.a.	n.a.					83%	17%	This is a completely subjective statement and appears independent of the true threats to homeostasis: hypovolemic hypoperfusion, and CHF.
13	Hemoglobin value stable over defined time frame?	yes	no	88%	12%	We need to define stable Hb level. This is not a discharge criteria (ie for haematological patient).	bloodloss can be managed on the ward	not relevant in itself apart from bleeding (separate criterion)				Trend must be stable over defined time frame	0.96	0.04	blood loss can be managed at the ward.				83%	17%	Mandatory is too rigid.	exception: palliative/end-of-life-care
14	Active bleeding or risk of bleeding	no	yes	92%	8%	Change to "Significant active bleeding or high risk of significant bleeding."	acute bleeding yes Risk of bleeding . Definition?					n.a.	n.a.	n.a.					83%	17%	See my prior comment. This should be restricted to "significant bleeding" or else it will keep patients with "small" bleeding in the ICU longer than they need to be.	Mandatory is too rigid; it might be appropriate to discharge some patients at end of life or with agreed treatment limits even if they do not meet the criteria described. Furthermore, a "risk of bleeding" may still be manageable on some wards.	exception: palliative/end-of-life-care
15	If the patient needs continued monitoring at the receiving unit, are required technology / staff capabilities in place?	yes	no	96%	4%	Abhängig vom Grund der Monitorisierung						n.a.	n.a.	n.a.					100%	0%
16	If the patient carries a percutaneous transient pacemaker, could that be handled at the receiving unit?	yes	no	92%	8%	We need to refine the discharge location If the patient is discharged from ICU to coronary care unit or acute cardiology unit. Yes for sure, the patient might be discharged. if it is in a regular ward, no.	IPS pflichtig					n.a.	n.a.	n.a.					0.91	0.09
17	If low-dose vasoactives are in use, is the patient manageable at the receiving unit?	yes	no	88%	12%	Nein, monitorpflichtig	Again, must then be an intermediate unit	vasoactive drugs are a reason not to discharge.	probably too specific for some institutions			n.a.	n.a.	n.a.					0.91	0.09
	Central nervous system
18	Proposal to rephrase all below criteria of this section into one criterion as follows: Can the neurological status of the patient be adequately handled and monitored at the receiving unit?	yes	no	100%	0%	Ueberwachungsintervall darf nicht mehr als stündlich sein	Grundsätzlich guter Gedanke, aber an welchen konkreten Kriterien wird das dann festgemacht, wenn sie hier nicht namentlich aufgeführt werden? Vielleicht in der Frage mit angeben als Referenz (z.B. GCS, CAM-ICU...)?					n.a.	n.a.	n.a.	n.a.	n.a.	n.a.	n.a.	100%	0%	Agree
19	Propose deletion: Glasgow Coma Scale (GCS) ≥ 14 OR in case of GCS < 14 and will stay there for a while, could the patient be handled at the receiving unit?	yes	no	92%	8%	Should be specify that we are excluding palliative care? We might discharge a patient with low GCS if there is no hope of recovery.	Nicht wenn der GCS Abfall akut ist	Deletion				n.a.	n.a.	n.a.					0.61	0.39	Agree with deletion	Wenn er stabil ist ja
20	Propose deletion: CAM-ICU negative OR in case of CAM-ICU positive, could the patient be handled at the receiving unit?	yes	no	96%	4%	Bis RASS +2, dann IPS pflichtig	I think it is important to know if the patient could be handled at receiving unit	Deletion				n.a.	n.a.	n.a.					0.61	0.39	Agree	Bis RASS +2
21	Propose deletion: Could the patient with a need for additional staff (watching the patient, providing mental health support, keeping the patient and other patients secure) be handled at the receiving unit?	yes	no	92%	8%	I think it is mandatory	Mit Sitzwache	Deletion				n.a.	n.a.	n.a.					0.65	0.35	Agree	Sitzwache
22	Propose deletion: Is the patient able to call the ward staff for help OR if not, could the patient be supported and watched adequately?	yes	no	96%	4%	Mit Sitzwache oder Klingelmatte zB	could the patient be supported and watched adequately?	Deletion				n.a.	n.a.	n.a.					0.7	0.3	Agree	Spezialglocke oder Sitzwache
	Pain
23	Pain therapy sufficient and feasible at the receiving unit?	yes	no	100%	0%							n.a.	n.a.	n.a.					100%	0%
	Urogenital system
24	Do urine output, electrolyte level, and renal function allow patient discharge?	yes	no	96%	4%	Again matter of definition and discharge location. if the patient is discharged to nephrology unit, it is probably ok even in case of Kadigo 1 or 2.	may fluid loss answer be enough	Bedingt da zB Kaliumsubstitution nur bis 80mmol/24h erlaubt ist				n.a.	n.a.	n.a.					83%	17%	It is a variable (yes/no) criteria according to different skill of the post-ICU ward	Je nach Entgleisung	Mandatory is too rigid; it might be appropriate to discharge some patients at end of life or with agreed treatment limits even if they do not meet the criteria described.
25	If required, renal replacement therapy possible outside the ICU?	yes	no	92%	8%	Must then be within the responsibility of a dialysis unit	The patient should not stay in an ICU just for dialysis					n.a.	n.a.	n.a.					83%	17%	Intermittent renal replacement therapy could be performed by moving the patient just for the treatment session.	Mandatory is too rigid; it might be appropriate to discharge some patients at end of life or with agreed treatment limits even if they do not meet the criteria described.
	Fluid loss and drainages
26	Could fluid loss or drainage(s) be monitored and handled adequately at the receiving unit?	yes	no	96%	4%	not all ward Units are sufficiently skilled!!						n.a.	n.a.	n.a.					96%	4%
	Medication and nutrition
27	If the patient needs continuous IV application (e.g. insulin, glucose, antibiotics, vasopressors, nutrition), feasible at the receiving unit?	yes	no	0.83	0.17	I would exclude vasoactive drugs from the list	Insulin, Vasoaktiva dürfen nicht auf der Abteilung i.v. Gegeben werden	Not for an ordinary ward	redundant to above listed criteria			n.a.	n.a.	n.a.					0.87	13%	Insulin und Vasoaktiva nicht erlaubt
	Patient diagnosis, prognosis and preferences
28	Patient's preference is to stop intensive care therapy and to leave the ICU.	yes	no	96%	4%	not a medical decision in this case; should not be part of a decision aid, but is the absolut basis of all medical decision making!						n.a.	n.a.	n.a.					0.74	0.26	It may be impossible to get that reliable information	May not always be practical...
29	Therapeutic susceptibility: Patient doesn't benefit from ICU care anymore and negative effects may outweigh.	yes	no	96%	4%	same as above, not a criterion for "good" discharge, but a necessity						n.a.	n.a.	n.a.					0.87	13%
	Institution specific criteria
30	Patient no longer meets ICU admission criteria and meets admission criteria for a lower level of care.	yes	no	96%	4%	all others reasons apply, not this one. This is just the start of evaluation process.						n.a.	n.a.	n.a.					0.91	0.09
31	Do current acuity and dependency levels and current workload at the receiving unit allow to admit and take care of this patient?	yes	no	96%	4%	This is a perfectly reasonable criterion, but I think it is covered by others in the list.	I think the meaning is the same as that one of the previous criterion - combine them?					n.a.	n.a.	n.a.					0.87	13%
32	If the patient is immune-compromised or infectious, could the patient be handled and adequately cared for at the receiving unit?	yes	no	96%	4%	Need definitions. Most patients can be treated in regular wards if no organ support is needed Internal medicine, haematology, ...						n.a.	n.a.	n.a.					96%	4%
33	If discharge at night or weekend can't be avoided, are measures in place to protect patient safety?	yes	no	92%	8%	I propose to delete only the statement: are measures in place to protect patient safety	Personalmangel, Ueberwachungsintervall ist fraglich möglich	This is very important; out of hours discharges put the patient at risk.				n.a.	n.a.	n.a.					0.78	0.22	Individuell beurteilen	Mandatory is too rigid; it might be appropriate to discharge some patients at end of life or with agreed treatment limits even if they do not meet the criteria described; or if there are other patients with greater need of intensive care.	This is difficult. If it can't be avoided it has to be done even if the safety measures are not optimal. The criterion, however, might be valuable to think about this issue at the time of discharge and e.g. inform house call or nurses specifically.

## Sheet: S9_Phrasing comparison 5_final
Phrasing results round 5																											Final results after investigators review
	Agreement on binary decision metric											Criterion calculation method							Criterion importance rank									Agreement on binary decision metric			Criterion calculation method	Criterion importance rank
No.	Criteria list round 5	Fit for ICU discharge	Needs further intensive care therapy / monitoring	Agree	Don't agree	Participants comments						Value Calculation Method To Evaluate Discharge Readiness	agree	don't agree	Comments when choosen "don't agree"				Mandatory to be met	Not mandatory to be met	Comments on exceptions for certain illness patterns / patient groups, in case criterion should be mandatory to be met						No.	Final list of ICU discharge criteria	Fit for ICU discharge	Needs further intensive care therapy / monitoring	Value calculation method to evaluate discharge readiness	Criterion importance rank	Exceptions for mandatory to be met
	Respiratory system																											Respiratory system
1	Is the patient's (own / artificial) airway patent?	yes	no	100%	0%							n.a.	n.a.	n.a.					1	0	"nn"dddddd	Mandatory is too rigid; it might be appropriate to discharge some patients at end of life or with agreed treatment limits even if they do not meet the criteria described.					1	Is the patient's (own / artificial) airway patent?	yes	no	n.a.	mandatory to be met	EOL-care, agreed treatment limits	mandatory to be met
2	Is the cough effective in a way, that the patient can be handled at the receiving unit?	yes	no	92%	8%	The issue here is not cough in isolation, but about the ability for the receiving location to be able to deal with the patient's needs regarding keeping her/his airway patent. A discharge criterion related solely to cough will result in patients who CAN be handled on the ward (e.g. using chest PT and nasotracheal suctioning to augment cough) remaining in ICU. Thus, I recommend changing this crite…	i don't agree	too wordy				n.a.	n.a.	n.a.					96%	4%	The issue here is not cough in isolation, but about the ability for the receiving location to be able to deal with the patient's needs regarding keeping her/his airway patent. A discharge criterion related solely to cough will result in patients who CAN be handled on the ward (e.g. using chest PT and nasotracheal suctioning to augment cough) remaining in ICU. Thus, I recommend changing this crite…	Mandatory is too rigid; it might be appropriate to discharge some patients at end of life or with agreed treatment limits even if they do not meet the criteria described.	Exception: patients with low level of consciousness requiring long-term artificial airway aspiration	exception: palliative/end-of-life-care			2	Is the cough effective in a way, that the patient can be handled at the receiving unit?	yes	no	n.a.	mandatory to be met	EOL-care, agreed treatment limits, p. with low level of consciousness and requiring long-term articifical airway aspiration	not mandatory to be met
3	Blood oxygenation: SpO2 measures have been stable over defined time frame?	Stable SpO2 ≥ 90% OR stable around lower patient individual baseline value	SpO2 < 90% AND diverts from lower patient individual baseline value within defined time frame	0.75	0.25	This should be modified to explicate "..... on an amount of supplemental oxygen that is possible to deliver on the ward."	SpO2 should be > 92% to have some margins	Agree if this is on room air (FiO2 0,21)	I would argue > 92% , 90% is just too low, COPD excepted ed. but that includes individual/baseline exceptions already mentioned.	Wenn der Horowitz Quotient als Kriterium gestrichen wird (aus nachvollziehbaren Gründen), sollte hier der Klarheit halber ergänzt werden, dass der SpO2 unter "Raumluft" zu beurteilen ist und nicht etwa unter laufender Sauerstoffinsufflation. Ausnahme: Patient ist ausserhalb des Krankenhauses bereits von Heimsauerstoff abhängig.	Depends on the amount of oxygen the patient is receiving	Worst value must be above threshold value AND trend must be stable over defined time frame	0.83	0.17	Without extra oxygen or not?	again 90 is too low.	There could easily be one or two values a little below the "threshold value" over a period- especially if there is continuous monitoring. but the patient could still be fit for discharge. Measured values are not always accurate.	Depends on concomitant O2-supply	0.91	0.09	Vorbestehende Erkrankungen, Eintritts SpO2?	Mandatory is too rigid; it might be appropriate to discharge some patients at end of life or with agreed treatment limits even if they do not meet the criteria described.	Exception: patients with chronic lung disease	exception: palliative/ end-of-life-care			3	Blood oxygenation: Stable SpO2 (≥ 92% OR stable around lower patient individual baseline value) AND patient is breathing on room air?	yes	no	Worst value must be above threshold value AND trend must be stable over defined time frame	mandatory to be met	EOL-care, agreed treatment limits, p. with chronic lung disease
4	Respiratory rate	Stable trend with 10 ≤ resp ≤ 30 (pm) OR patient's individual baseline value is met	resp < 10 or > 30 (pm) AND patient's individual baseline value is not met	92%	8%	again 30 is way too high.	Extreme variability					Worst value must be within acceptable range AND trend must be stable over defined time frame	92%	8%	respiratory rate is a factor in dyspnoea 29 p/min is high, so i would not be assured this is sufficient to discharge high risk of readmittance.	There could easily be one or two values a little outside the "acceptable range" - depending on how "acceptable" range is defined - especially if there is continuous monitoring. but the patient could still be fit for discharge; "trend must be stable over defined time frame" is better. In addition, measured values are not always accurate.			0.91	0.09	SpO2 eher verpflichtend als die Atemfrequenz	It should be > 10x/min	Mandatory is too rigid; it might be appropriate to discharge some patients at end of life or with agreed treatment limits even if they do not meet the criteria described.	exception: palliative/end-of-life-care	Resiratory rate above 20 up to 30 seems to be quite inadequate		4	Respiratory rate: Stable RR trend with 10 ≤ resp ≤ 30 (pm) OR patient's individual baseline value is met?	yes	no	Worst value must be within acceptable range AND trend must be stable over defined time frame	mandatory to be met	EOL-care
5	If further respiratory support is needed, feasible at the receiving unit?	yes	no	96%	4%	Then this must be a step-down unit						n.a.	n.a.	n.a.					100%	0%	Mit voreingestelltem NIV oder Heimbeatmungsgerät möglich						5	If further respiratory support is needed, feasible at the receiving unit?	yes	no	n.a.	mandatory to be met
6	If the patient is in need of tracheal suctioning, feasible at the receiving unit?	yes	no	100%	0%	Or is this enabled with consultation of ICU nurse once a shift						n.a.	n.a.	n.a.					100%	0%							6	If the patient is in need of tracheal suctioning, feasible at the receiving unit?	yes	no	n.a.	mandatory to be met
7	If the patient is in need of long-term tracheostomy, could adequate care be provided at the receiving unit?	yes	no	96%	4%	I think this does not add much to the previous criterion						n.a.	n.a.	n.a.					96%	4%	wenn Patient geschult und selbstversorgend, ggf. nicht vollumfänglich notwendig						7	If the patient is in need of long-term tracheostomy, could adequate care be provided at the receiving unit?	yes	no	n.a.	mandatory to be met	if patient is sufficiently trained and capable to take care of the tracheostomy
	Cardiovascular system																											Cardiovascular system
8	Heart rate	Stable trend with 50 ≤ hr ≤ 110 (bpm) OR patient's individual baseline value is met	hr < 50 or > 110 (bpm) AND patient's individual baseline value is not met	100%	0%							Worst value must be within acceptable range AND trend must be stable over defined time frame	92%	8%	It should be > 50 and < 110bpm	There could easily be one or two values a little outside the "acceptable range" - depending on how "acceptable" range is defined - especially if there is continuous monitoring. but the patient could still be fit for discharge; "trend must be stable over defined time frame" is better. In addition, measured values are not always accurate.			96%	4%	Falls vorbestehende Bradykardie auch dann möglich	Mandatory is too rigid; it might be appropriate to discharge some patients at end of life or with agreed treatment limits even if they do not meet the criteria described.	exception: palliative/end-of-life-care				8	Heart rate: Stable HR trend with 50 ≤ hr ≤ 110 (bpm) OR patient's individual baseline value is met?	yes	no	Worst value must be within acceptable range AND trend must be stable over defined time frame	mandatory to be met	EOL-care, agreed treatment limits, pre-existing bradycardia
9	Cardiac rhythm stable over defined time frame?	yes	no	92%	8%	This is problematic because there are some intermittent arrythmias (and thus, by definition, not "stable") that can and are usually handled in a telemetry ward. An example is intermitted A-fib (with a controlled ventricular response).	Depends on cardiac rythm, if intermittent AF, this can be tolerated					Trend must be stable over defined time frame	96%	4%	Please see my comments about this item on the previous related question.				83%	17%	This is problematic because there are some intermittent arrythmias (and thus, by definition, not "stable") that can and are usually handled in a telemetry ward. An example is intermitted A-fib (with a controlled ventricular response).	Known paroxistical AF with controlled ventricular rate could be an exception	Mandatory is too rigid; it might be appropriate to discharge some patients at end of life or with agreed treatment limits even if they do not meet the criteria described.	If patient suffers from intermittent atrial fibrillation and is hemodynamically stable, it is possible to discharge him to the ward even when he is changing between sinus rhythm and atrial fibrillation	exception: palliative/end-of-life-care		9	Cardiac rhythm: Stable cardiac rhythm OR tolerable intermittent arrythmia over defined time frame?	yes	no	Trend must be stable over defined time frame	mandatory to be met	EOL-care, agreed treatment limits, p. has intermittent AF but otherwise hemodynamically stable with controlled ventricular response
10	Mean arterial pressure	Stable trend with 60 < map ≤ 110 (mmHg) OR patient's individual baseline value is met	map ≤ 60 or > 110 mmHg AND patient's individual baseline value is not met	96%	4%	It should be stable > 60mmHg and < 110mmHg						Worst value must be within acceptable range AND trend must be stable over defined time frame	92%	8%	It should be > 60mmHg	There could easily be one or two values a little outside the "acceptable range" - depending on how "acceptable" range is defined - especially if there is continuous monitoring. but the patient could still be fit for discharge; "trend must be stable over defined time frame" is better. In addition, measured values are not always accurate.			0.91	0.09	Mandatory is too rigid; it might be appropriate to discharge some patients at end of life or with agreed treatment limits even if they do not meet the criteria described.	exception: palliative/ end-of-life-care					10	Mean arterial pressure: Stable MAP trend with 60 < map ≤ 110 (mmHg) OR patient's individual baseline value is met?	yes	no	Worst value must be within acceptable range AND trend must be stable over defined time frame	mandatory to be met	EOL-care, agreed treatment limits
11	Hypervolemia / hypovolemia: Does the current volemia status require ICU monitoring?	no	yes	88%	12%	This is a completely subjective statement and appears independent of the true threats to homeostasis: hypovolemic hypoperfusion, and CHF.	Volemia itself says nothing. We need to look at other parameters such as mottling score, lactate, renal function...	way too subjective				n.a.	n.a.	n.a.					83%	17%	This is a completely subjective statement and appears independent of the true threats to homeostasis: hypovolemic hypoperfusion, and CHF.						11	Hypervolemia / hypovolemia: Does the current volemia status require ICU monitoring?	no	yes	n.a.	mandatory to be met
12	Hemoglobin value stable over defined time frame?	yes	no	88%	12%	We need to define stable Hb level. This is not a discharge criteria (ie for haematological patient).	bloodloss can be managed on the ward	not relevant in itself apart from bleeding (separate criterion)				Trend must be stable over defined time frame	0.96	0.04	blood loss can be managed at the ward.				83%	17%	Mandatory is too rigid.	exception: palliative/end-of-life-care					12	Hemoglobin value stable over defined time frame?	yes	no	Trend must be stable over defined time frame	mandatory to be met	EOL-care, agreed treatment limits
13	Active bleeding or risk of bleeding	no	yes	92%	8%	Change to "Significant active bleeding or high risk of significant bleeding."	acute bleeding yes Risk of bleeding . Definition?					n.a.	n.a.	n.a.					83%	17%	See my prior comment. This should be restricted to "significant bleeding" or else it will keep patients with "small" bleeding in the ICU longer than they need to be.	Mandatory is too rigid; it might be appropriate to discharge some patients at end of life or with agreed treatment limits even if they do not meet the criteria described. Furthermore, a "risk of bleeding" may still be manageable on some wards.	exception: palliative/end-of-life-care				13	Significant active bleeding or high risk of significant bleeding?	no	yes	n.a.	mandatory to be met	EOL-care, agreed treatment limits
14	If the patient needs continued monitoring at the receiving unit, are required technology / staff capabilities in place?	yes	no	96%	4%	Abhängig vom Grund der Monitorisierung						n.a.	n.a.	n.a.					100%	0%							14	If the patient needs continued monitoring at the receiving unit, are required technology / staff capabilities in place?	yes	no	n.a.	mandatory to be met
15	If the patient carries a percutaneous transient pacemaker, could that be handled at the receiving unit?	yes	no	92%	8%	We need to refine the discharge location If the patient is discharged from ICU to coronary care unit or acute cardiology unit. Yes for sure, the patient might be discharged. if it is in a regular ward, no.	IPS pflichtig					n.a.	n.a.	n.a.					0.91	0.09							15	If the patient carries a percutaneous transient pacemaker, could that be handled at the receiving unit?	yes	no	n.a.	mandatory to be met
16	If low-dose vasoactives are in use, is the patient manageable at the receiving unit?	yes	no	88%	12%	Nein, monitorpflichtig	Again, must then be an intermediate unit	vasoactive drugs are a reason not to discharge.	probably too specific for some institutions			n.a.	n.a.	n.a.					0.91	0.09							16	If low-dose vasoactives are in use, is the patient manageable at the receiving unit?	yes	no	n.a.	mandatory to be met
	Central nervous system																											Central nervous system
17	Proposal to rephrase all below criteria of this section into one criterion as follows: Can the neurological status of the patient be adequately handled and monitored at the receiving unit?	yes	no	100%	0%	Ueberwachungsintervall darf nicht mehr als stündlich sein	Grundsätzlich guter Gedanke, aber an welchen konkreten Kriterien wird das dann festgemacht, wenn sie hier nicht namentlich aufgeführt werden? Vielleicht in der Frage mit angeben als Referenz (z.B. GCS, CAM-ICU...)?					n.a.	n.a.	n.a.	n.a.	n.a.	n.a.	n.a.	100%	0%	Agree						17	Proposal to rephrase all below criteria of this section into one criterion as follows: Can the neurological status of the patient be adequately handled and monitored at the receiving unit?	yes	no	n.a.	mandatory to be met
	Pain																											Pain
18	Pain therapy sufficient and feasible at the receiving unit?	yes	no	100%	0%							n.a.	n.a.	n.a.					100%	0%							18	Pain therapy sufficient and feasible at the receiving unit?	yes	no	n.a.	mandatory to be met
	Urogenital system																											Urogenital system
19	Do urine output, electrolyte level, and renal function allow patient discharge?	yes	no	96%	4%	Again matter of definition and discharge location. If the patient is discharged to nephrology unit, it is probably ok even in case of Kadigo 1 or 2.	may fluid loss answer be enough	Bedingt da zB Kaliumsubstitution nur bis 80mmol/24h erlaubt ist				n.a.	n.a.	n.a.					83%	17%	It is a variable (yes/no) criteria according to different skill of the post-ICU ward	Je nach Entgleisung	Mandatory is too rigid; it might be appropriate to discharge some patients at end of life or with agreed treatment limits even if they do not meet the criteria described.				19	Do urine output, electrolyte level, and renal function allow patient discharge?	yes	no	n.a.	mandatory to be met	EOL-care, agreed treatment limits
20	If required, renal replacement therapy possible outside the ICU?	yes	no	92%	8%	Must then be within the responsibility of a dialysis unit	The patient should not stay in an ICU just for dialysis					n.a.	n.a.	n.a.					83%	17%	Intermittent renal replacement therapy could be performed by moving the patient just for the treatment session.	Mandatory is too rigid; it might be appropriate to discharge some patients at end of life or with agreed treatment limits even if they do not meet the criteria described.					20	If required, renal replacement therapy possible outside the ICU?	yes	no	n.a.	mandatory to be met	EOL-care, agreed treatment limits
	Fluid loss and drainages																											Fluid loss and drainages
21	Could fluid loss or drainage(s) be monitored and handled adequately at the receiving unit?	yes	no	96%	4%	not all ward Units are sufficiently skilled!!						n.a.	n.a.	n.a.					96%	4%							21	Could fluid loss or drainage(s) be monitored and handled adequately at the receiving unit?	yes	no	n.a.	mandatory to be met
	Medication and nutrition																											Medication and nutrition
22	If the patient needs continuous IV application (e.g. insulin, glucose, antibiotics, vasopressors, nutrition), feasible at the receiving unit?	yes	no	0.83	0.17	I would exclude vasoactive drugs from the list	Insulin, Vasoaktiva dürfen nicht auf der Abteilung i.v. Gegeben werden	Not for an ordinary ward	redundant to above listed criteria			n.a.	n.a.	n.a.					0.87	13%	Insulin und Vasoaktiva nicht erlaubt						22	If the patient needs continuous IV application (e.g. Insulin, glucose, antibiotics, vasopressors, nutrition), allowed and feasible at the receiving unit?	yes	no	n.a.	mandatory to be met
	Patient diagnosis, prognosis and preferences																											Patient diagnosis, prognosis and preferences
23	Patient's preference is to stop intensive care therapy and to leave the ICU.	yes	no	96%	4%	not a medical decision in this case; should not be part of a decision aid, but is the absolut basis of all medical decision making!						n.a.	n.a.	n.a.					0.74	0.26	It may be impossible to get that reliable information	May not always be practical...					23	Patient's preference is to stop intensive care therapy and to leave the ICU.	yes	no	n.a.	not mandatory to be met
24	Therapeutic susceptibility: Patient doesn't benefit from ICU care anymore and negative effects may outweigh.	yes	no	96%	4%	same as above, not a criterion for "good" discharge, but a necessity						n.a.	n.a.	n.a.					0.87	13%							24	Therapeutic susceptibility: Patient doesn't benefit from ICU care anymore and negative effects may outweigh.	yes	no	n.a.	mandatory to be met
	Institution specific criteria																											Institution specific criteria
25	Patient no longer meets ICU admission criteria and meets admission criteria for a lower level of care.	yes	no	96%	4%	all others reasons apply, not this one. This is just the start of evaluation process.						n.a.	n.a.	n.a.					0.91	0.09							25	Patient no longer meets ICU admission criteria and meets admission criteria for a lower level of care.	yes	no	n.a.	mandatory to be met
26	Do current acuity and dependency levels and current workload at the receiving unit allow to admit and take care of this patient?	yes	no	96%	4%	This is a perfectly reasonable criterion, but I think it is covered by others in the list.	I think the meaning is the same as that one of the previous criterion - combine them?					n.a.	n.a.	n.a.					0.87	13%							26	Do current acuity and dependency levels and current workload at the receiving unit allow to admit and take care of this patient?	yes	no	n.a.	mandatory to be met
27	If the patient is immune-compromised or infectious, could the patient be handled and adequately cared for at the receiving unit?	yes	no	96%	4%	Need definitions. Most patients can be treated in regular wards if no organ support is needed Internal medicine, haematology, ...						n.a.	n.a.	n.a.					96%	4%							27	If the patient is immune-compromised or infectious, could the patient be handled and adequately cared for at the receiving unit?	yes	no	n.a.	mandatory to be met
28	If discharge at night or weekend can't be avoided, are measures in place to protect patient safety?	yes	no	92%	8%	I propose to delete only the statement: are measures in place to protect patient safety	Personalmangel, Ueberwachungsintervall ist fraglich möglich	This is very important; out of hours discharges put the patient at risk.				n.a.	n.a.	n.a.					0.78	0.22	Individuell beurteilen	Mandatory is too rigid; it might be appropriate to discharge some patients at end of life or with agreed treatment limits even if they do not meet the criteria described; or if there are other patients with greater need of intensive care.	This is difficult. If it can't be avoided it has to be done even if the safety measures are not optimal. The criterion, however, might be valuable to think about this issue at the time of discharge and e.g. inform house call or nurses specifically.				28	If discharge at night or weekend can't be avoided, are measures in place to protect patient safety?	yes	no	n.a.	mandatory to be met	EOL-care, agreed treatment limits, priotarisation against patients with greater need for intensive care

## Sheet: S10_Final discharge criteria 
No.	Final list of ICU discharge criteria	Fit for ICU discharge	Needs further intensive care therapy / monitoring	Value calculation method to evaluate discharge readiness	Criterion importance rank	Exceptions when "mandatory to be met"	Final consensus results
	Respiratory system						agree	don't agree
1	Is the patient's (own / artificial) airway patent?	yes	no	n.a.	mandatory to be met	EOL-care, agreed treatment limits	1	0%
2	Is the cough effective in a way, that the patient can be handled at the receiving unit?	yes	no	n.a.	mandatory to be met	EOL-care, agreed treatment limits, p. with low level of consciousness and requiring long-term artificial airway aspiration	92%	8%
3	Blood oxygenation: Stable SpO2 (≥ 92% OR stable around lower patient individual baseline value) AND patient is breathing on room air?	yes	no	Worst value must be above threshold value AND trend must be stable over defined time frame	mandatory to be met	EOL-care, agreed treatment limits, p. with chronic lung disease	0.75	0.25
4	Respiratory rate: Stable RR trend with 10 ≤ resp ≤ 30 (pm) OR patient's individual baseline value is met?	yes	no	Worst value must be within acceptable range AND trend must be stable over defined time frame	mandatory to be met	EOL-care	92%	8%
5	If further respiratory support is needed, feasible at the receiving unit?	yes	no	n.a.	mandatory to be met		96%	4%
6	If the patient is in need of tracheal suctioning, feasible at the receiving unit?	yes	no	n.a.	mandatory to be met		100%	0%
7	If the patient is in need of long-term tracheostomy, could adequate care be provided at the receiving unit?	yes	no	n.a.	mandatory to be met	If patient is sufficiently trained and capable to take care of the tracheostomy	96%	4%
	Cardiovascular system
8	Heart rate: Stable HR trend with 50 ≤ hr ≤ 110 (bpm) OR patient's individual baseline value is met?	yes	no	Worst value must be within acceptable range AND trend must be stable over defined time frame	mandatory to be met	EOL-care, agreed treatment limits, pre-existing bradycardia	100%	0%
9	Cardiac rhythm: Stable cardiac rhythm OR tolerable intermittent arrythmia over defined time frame?	yes	no	Trend must be stable over defined time frame	mandatory to be met	EOL-care, agreed treatment limits, p. has intermittent AF but is otherwise hemodynamically stable with controlled ventricular response	92%	8%
10	Mean arterial pressure: Stable MAP trend with 60 < map ≤ 110 (mmHg) OR patient's individual baseline value is met?	yes	no	Worst value must be within acceptable range AND trend must be stable over defined time frame	mandatory to be met	EOL-care, agreed treatment limits	96%	4%
11	Hypervolemia / hypovolemia: Does the current volemia status require ICU monitoring?	no	yes	n.a.	mandatory to be met		88%	12%
12	Hemoglobin value stable over defined time frame?	yes	no	Trend must be stable over defined time frame	mandatory to be met	EOL-care, agreed treatment limits	88%	12%
13	Significant active bleeding or high risk of significant bleeding?	no	yes	n.a.	mandatory to be met	EOL-care, agreed treatment limits	92%	8%
14	If the patient needs continued monitoring at the receiving unit, are required technology / staff capabilities in place?	yes	no	n.a.	mandatory to be met		96%	4%
15	If the patient carries a percutaneous transient pacemaker, could that be handled at the receiving unit?	yes	no	n.a.	mandatory to be met		92%	8%
16	If low-dose vasoactives are in use, is the patient manageable at the receiving unit?	yes	no	n.a.	mandatory to be met		88%	12%
	Central nervous system
17	Can the neurological status of the patient be adequately handled and monitored at the receiving unit?	yes	no	n.a.	mandatory to be met		100%	0%
	Pain
18	Pain therapy sufficient and feasible at the receiving unit?	yes	no	n.a.	mandatory to be met		100%	0%
	Urogenital system
19	Do urine output, electrolyte level, and renal function allow patient discharge?	yes	no	n.a.	mandatory to be met	EOL-care, agreed treatment limits	96%	4%
20	If required, renal replacement therapy possible outside the ICU?	yes	no	n.a.	mandatory to be met	EOL-care, agreed treatment limits	92%	8%
	Fluid loss and drainages
21	Could fluid loss or drainage(s) be monitored and handled adequately at the receiving unit?	yes	no	n.a.	mandatory to be met		96%	4%
	Medication and nutrition
22	If the patient needs continuous IV application (e.g. Insulin, glucose, antibiotics, vasopressors, nutrition), allowed and feasible at the receiving unit?	yes	no	n.a.	mandatory to be met		0.83	0.17
	Patient diagnosis, prognosis and preferences
23	Patient's preference is to stop intensive care therapy and to leave the ICU.	yes	no	n.a.	not mandatory to be met		96%	4%
24	Therapeutic susceptibility: Patient doesn't benefit from ICU care anymore and negative effects may outweigh.	yes	no	n.a.	mandatory to be met		96%	4%
	Institution specific criteria
25	Patient no longer meets ICU admission criteria and meets admission criteria for a lower level of care.	yes	no	n.a.	mandatory to be met		96%	4%
26	Do current acuity and dependency levels and current workload at the receiving unit allow to admit and take care of this patient?	yes	no	n.a.	mandatory to be met		96%	4%
27	If the patient is immune-compromised or infectious, could the patient be handled and adequately cared for at the receiving unit?	yes	no	n.a.	mandatory to be met		96%	4%
28	If discharge at night or weekend can't be avoided, are measures in place to protect patient safety?	yes	no	n.a.	mandatory to be met	EOL-care, agreed treatment limits, priotarisation against patients with greater need for intensive care	92%	8%
